# Supplementary material for: Memristor networks for real-time neural activity analysis
Source: Nat Commun. 2020 May 15;11:2439. doi: 10.1038/s41467-020-16261-1 (PMC7228921; doi:10.1038/s41467-020-16261-1)
Supplement: Supplementary file 4 — Source Data [file 41467_2020_16261_MOESM4_ESM.xlsx]

## Sheet: Fig 2b
Voltage	Current
0	6.17e-15	5.22e-14	3.28e-14	9.74e-16	2.32e-14	1.84e-16	4.4e-14	3.09e-14	5.94e-14	5.08e-14	9.58e-15	7.75e-14	3.24e-14	1.11e-13	1.45e-13	6.19e-14	4.28e-14	1.05e-13	1.23e-13	1.65e-13	1.14e-13	1.08e-13	1.48e-13	3.96e-14	1.89e-13	7.52e-14	2.22e-14	8.77e-14	3.87e-14	1.79e-14	1.07e-13	1.2e-13	1.75e-13	1.99e-13	9.14e-14	1.65e-13	1.45e-13	2.25e-13	2.03e-13	1.58e-13	2.21e-13	1.7e-13	1.6e-13			1.95e-14
10	7.06e-14	1.82e-13	1.06e-13	2.48e-13	1.75e-13	3.03e-13	3.65e-13	2.75e-13	2.63e-13	3.51e-13	3.92e-13	4.85e-13	5.86e-13	3.89e-13	3.7e-13	4.16e-13	4.58e-13	4.68e-13	3.77e-13	2.25e-13	3.31e-13	5.45e-13	3.38e-13	8.52e-14	3.1e-13	3.41e-13	3.96e-13	2.81e-13	4.04e-13	6.44e-13	5.18e-13	4.69e-13	2.53e-13	3.29e-13	4.38e-13	5.43e-13	4.91e-13	3.29e-13	3.96e-13	5.12e-13	4.11e-13	2.82e-13	3.41e-13	2.93e-13	3.21e-13	4.6e-13
20	1.92e-12	2.14e-12	1.79e-12	2.5e-12	1.89e-12	2.36e-12	2.62e-12	2.39e-12	2.31e-12	2.65e-12	3.09e-12	3.01e-12	3.11e-12	2.62e-12	2.83e-12	2.84e-12	2.94e-12	2.96e-12	2.91e-12	2.61e-12	2.83e-12	3.22e-12	2.73e-12	1.34e-12	2.66e-12	2.57e-12	2.82e-12	2.57e-12	2.92e-12	3.24e-12	3.12e-12	3.15e-12	2.42e-12	2.58e-12	2.77e-12	3.16e-12	2.93e-12	2.65e-12	2.82e-12	3.12e-12	2.87e-12	2.65e-12	2.45e-12	2.6e-12	2.45e-12	2.82e-12
30	4.08e-12	4.48e-12	3.73e-12	5.02e-12	3.86e-12	4.91e-12	5.26e-12	5.29e-12	4.72e-12	5.36e-12	5.69e-12	5.97e-12	6.64e-12	5.52e-12	5.56e-12	5.47e-12	5.67e-12	5.97e-12	5.82e-12	5.41e-12	5.52e-12	6.28e-12	5.45e-12	3.05e-12	5.33e-12	5.15e-12	5.46e-12	5.03e-12	5.76e-12	6.41e-12	6.11e-12	6.03e-12	4.77e-12	5.09e-12	5.38e-12	5.97e-12	5.66e-12	5.46e-12	5.61e-12	6.2e-12	5.55e-12	5.07e-12	4.74e-12	5.11e-12	4.91e-12	5.54e-12
40	6.91e-12	7.63e-12	6.35e-12	7.82e-12	6.59e-12	7.97e-12	8.22e-12	8.56e-12	7.86e-12	8.76e-12	9.13e-12	9.32e-12	9.46e-12	8.43e-12	8.88e-12	8.68e-12	9.33e-12	9.89e-12	9.25e-12	8.6e-12	8.94e-12	9.85e-12	8.79e-12	5.61e-12	8.86e-12	8.45e-12	8.65e-12	8.06e-12	9.17e-12	9.71e-12	9.52e-12	9.53e-12	7.61e-12	8.04e-12	8.32e-12	9.24e-12	9.05e-12	8.43e-12	8.56e-12	9.55e-12	8.82e-12	7.72e-12	7.15e-12	7.93e-12	7.69e-12	8.84e-12
50	1.03e-11	1.15e-11	1.06e-11	1.17e-11	1.06e-11	1.21e-11	1.26e-11	1.27e-11	1.21e-11	1.28e-11	1.39e-11	1.35e-11	1.42e-11	1.29e-11	1.36e-11	1.31e-11	1.36e-11	1.4e-11	1.39e-11	1.34e-11	1.41e-11	1.47e-11	1.37e-11	9.11e-12	1.31e-11	1.3e-11	1.33e-11	1.33e-11	1.37e-11	1.42e-11	1.43e-11	1.46e-11	1.15e-11	1.23e-11	1.22e-11	1.31e-11	1.29e-11	1.26e-11	1.26e-11	1.31e-11	1.26e-11	1.1e-11	1.07e-11	1.14e-11	1.1e-11	1.38e-11
60	2.28e-11	2.29e-11	2.32e-11	2.41e-11	2.41e-11	2.46e-11	2.48e-11	2.51e-11	2.57e-11	2.61e-11	2.68e-11	2.66e-11	2.67e-11	2.68e-11	2.71e-11	2.72e-11	2.72e-11	2.77e-11	3.21e-11	2.93e-11	2.87e-11	2.85e-11	2.75e-11	2.21e-11	2.78e-11	2.67e-11	2.73e-11	2.71e-11	2.72e-11	2.74e-11	2.79e-11	2.74e-11	2.32e-11	2.35e-11	2.37e-11	2.36e-11	2.39e-11	2.34e-11	2.36e-11	2.35e-11	2.29e-11	2.2e-11	1.92e-11	1.89e-11	1.85e-11	2.79e-11
70	2.92e-11	2.95e-11	3.06e-11	3.14e-11	3.07e-11	3.12e-11	3.19e-11	3.22e-11	3.2e-11	3.29e-11	3.38e-11	3.39e-11	3.43e-11	3.4e-11	3.42e-11	5.55e-11	3.71e-11	8.52e-11	8.39e-11	6.34e-11	3.58e-11	3.55e-11	3.45e-11	2.84e-11	3.44e-11	3.29e-11	3.39e-11	3.41e-11	3.45e-11	3.45e-11	3.45e-11	3.4e-11	2.93e-11	2.99e-11	2.93e-11	3.22e-11	2.97e-11	4.98e-11	3.8e-11	2.93e-11	2.89e-11	2.82e-11	2.49e-11	2.41e-11	2.32e-11	3.45e-11
80	6.84e-10	3.55e-11	3.63e-11	3.71e-11	3.68e-11	3.61e-11	3.65e-11	3.79e-11	1.25e-10	3.94e-11	6.68e-11	4.1e-11	4.01e-11	3.98e-11	3.97e-11	1.05e-09	6.66e-10	1.73e-10	9.22e-10	2.94e-10	4.31e-11	8.28e-11	1.49e-10	3.38e-11	4.15e-11	3.79e-11	3.99e-11	3.97e-11	4.02e-11	3.97e-11	3.99e-11	3.99e-11	3.23e-10	3.48e-11	5.97e-11	3.75e-10	6.88e-10	1.05e-09	6.9e-10	6.23e-10	4.71e-10	1.05e-09	5.59e-11	3.19e-11	2.82e-11	1.33e-10
90	1.05e-09	6.01e-10	1.05e-09	2.05e-10	4.88e-10	1.05e-09	1.72e-10	3.12e-10	1.05e-09	1.05e-09	1.05e-09	1.05e-09	9.68e-10	9.14e-10	4.37e-10	1.05e-09	1.05e-09	1.05e-09	1.05e-09	5.58e-10	6.77e-10	3.93e-10	1.04e-09	1.05e-09	4.62e-10	8.77e-10	1.44e-10	9.65e-10	1.05e-09	1.05e-09	1.02e-09	3.11e-10	1.05e-09	8.6e-10	8.36e-10	1.05e-09	1.05e-09	1.05e-09	1.05e-09	1.05e-09	1.05e-09	1.05e-09	1.05e-09	1.05e-09	1.05e-09	1.05e-09
100	1.05e-09	1.05e-09	1.05e-09	1.05e-09	1.05e-09	1.05e-09	1.05e-09	1.05e-09	1.05e-09	1.05e-09	1.05e-09	1.05e-09	1.05e-09	1.05e-09	1.05e-09	1.05e-09	1.05e-09	1.05e-09	1.05e-09	1.05e-09	1.05e-09	1.04e-09	1.05e-09	1.05e-09	1.05e-09	1.05e-09	1.05e-09	1.05e-09	1.05e-09	1.05e-09	1.05e-09	1.05e-09	1.05e-09	1.05e-09	1.05e-09	1.05e-09	1.05e-09	1.05e-09	1.05e-09	1.05e-09	1.05e-09	1.05e-09	1.05e-09	1.05e-09	1.05e-09	1.05e-09
110	1.05e-09	1.05e-09	1.05e-09	1.05e-09	1.05e-09	1.05e-09	1.05e-09	1.05e-09	1.05e-09	1.05e-09	1.05e-09	1.05e-09	1.05e-09	1.05e-09	1.05e-09	1.05e-09	1.05e-09	1.05e-09	1.05e-09	1.05e-09	1.05e-09	1.05e-09	1.05e-09	1.05e-09	1.05e-09	1.05e-09	1.05e-09	1.05e-09	1.05e-09	1.05e-09	1.05e-09	1.05e-09	1.05e-09	1.05e-09	1.05e-09	1.05e-09	1.05e-09	1.05e-09	1.05e-09	1.05e-09	1.05e-09	1.05e-09	1.05e-09	1.05e-09	1.05e-09	1.05e-09
110	1.05e-09	1.05e-09	1.05e-09	1.05e-09	1.05e-09	1.05e-09	1.05e-09	1.05e-09	1.05e-09	1.05e-09	1.05e-09	1.05e-09	1.05e-09	1.05e-09	1.05e-09	1.05e-09	1.05e-09	1.05e-09	1.05e-09	1.05e-09	1.05e-09	1.05e-09	1.05e-09	1.05e-09	1.05e-09	1.05e-09	1.05e-09	1.05e-09	1.05e-09	1.05e-09	1.05e-09	1.05e-09	1.05e-09	1.05e-09	1.05e-09	1.05e-09	1.05e-09	1.05e-09	1.05e-09	1.05e-09	1.05e-09	1.05e-09	1.05e-09	1.05e-09	1.05e-09	1.05e-09
100	1.05e-09	1.05e-09	1.05e-09	1.05e-09	1.05e-09	1.05e-09	1.05e-09	1.05e-09	1.05e-09	1.05e-09	1.05e-09	1.05e-09	1.05e-09	1.05e-09	1.05e-09	1.05e-09	1.05e-09	1.05e-09	1.05e-09	1.05e-09	1.05e-09	1.05e-09	1.05e-09	1.05e-09	1.05e-09	1.05e-09	1.05e-09	1.05e-09	1.05e-09	1.05e-09	1.05e-09	1.05e-09	1.05e-09	1.05e-09	1.05e-09	1.05e-09	1.05e-09	1.05e-09	1.05e-09	1.05e-09	1.05e-09	1.05e-09	1.05e-09	1.05e-09	1.05e-09	1.05e-09
90	1.05e-09	1.05e-09	1.05e-09	1.05e-09	1.05e-09	1.05e-09	1.05e-09	1.05e-09	1.05e-09	1.05e-09	1.05e-09	1.05e-09	1.05e-09	1.05e-09	1.05e-09	1.05e-09	1.05e-09	1.05e-09	1.05e-09	1.05e-09	1.05e-09	1.05e-09	1.05e-09	1.05e-09	1.05e-09	1.05e-09	1.05e-09	1.05e-09	1.05e-09	1.05e-09	1.05e-09	1.05e-09	1.05e-09	1.05e-09	1.05e-09	1.05e-09	1.05e-09	1.05e-09	1.05e-09	1.05e-09	1.05e-09	1.05e-09	1.05e-09	1.05e-09	1.05e-09	1.05e-09
80	1.05e-09	1.05e-09	1.05e-09	1.05e-09	1.05e-09	1.05e-09	1.05e-09	1.05e-09	1.05e-09	1.05e-09	1.05e-09	1.05e-09	1.05e-09	1.05e-09	1.05e-09	1.05e-09	1.05e-09	1.05e-09	1.05e-09	1.05e-09	1.05e-09	1.05e-09	1.05e-09	1.05e-09	1.05e-09	1.05e-09	1.05e-09	1.05e-09	1.05e-09	1.05e-09	1.05e-09	1.05e-09	1.05e-09	1.05e-09	1.05e-09	1.05e-09	1.05e-09	1.05e-09	1.05e-09	1.05e-09	1.05e-09	1.05e-09	1.05e-09	1.05e-09	1.05e-09	1.05e-09
70	1.05e-09	1.05e-09	1.05e-09	1.05e-09	1.05e-09	1.05e-09	1.05e-09	1.05e-09	1.05e-09	1.05e-09	1.05e-09	1.05e-09	1.05e-09	1.05e-09	1.05e-09	1.05e-09	1.05e-09	1.05e-09	1.05e-09	1.05e-09	1.05e-09	1.05e-09	1.05e-09	1.05e-09	1.05e-09	1.05e-09	1.05e-09	1.05e-09	1.05e-09	1.05e-09	1.05e-09	1.05e-09	1.05e-09	1.05e-09	1.05e-09	1.05e-09	1.05e-09	1.05e-09	1.05e-09	1.05e-09	1.05e-09	1.05e-09	1.05e-09	1.05e-09	1.05e-09	1.05e-09
60	1.05e-09	1.05e-09	1.05e-09	1.05e-09	1.05e-09	1.05e-09	1.05e-09	1.05e-09	1.05e-09	1.05e-09	1.05e-09	1.05e-09	1.05e-09	1.05e-09	1.05e-09	1.05e-09	1.05e-09	1.05e-09	1.05e-09	1.05e-09	1.05e-09	1.05e-09	1.05e-09	1.05e-09	1.05e-09	1.05e-09	1.05e-09	1.05e-09	1.05e-09	1.05e-09	1.05e-09	1.05e-09	1.05e-09	1.05e-09	1.05e-09	1.05e-09	1.05e-09	1.05e-09	1.05e-09	1.05e-09	1.05e-09	1.05e-09	1.05e-09	1.05e-09	1.05e-09	1.05e-09
50	1.05e-09	1.05e-09	1.05e-09	1.05e-09	1.05e-09	1.05e-09	1.05e-09	1.05e-09	1.05e-09	1.05e-09	1.05e-09	1.05e-09	1.05e-09	1.05e-09	1.05e-09	1.05e-09	1.05e-09	1.05e-09	1.05e-09	1.05e-09	1.05e-09	1.05e-09	1.05e-09	1.05e-09	1.05e-09	1.05e-09	1.05e-09	1.05e-09	1.05e-09	1.05e-09	1.05e-09	1.05e-09	1.05e-09	1.05e-09	1.05e-09	1.05e-09	1.05e-09	1.05e-09	1.05e-09	1.05e-09	1.05e-09	1.05e-09	1.05e-09	1.05e-09	1.05e-09	1.05e-09
40	1.05e-09	1.05e-09	1.05e-09	1.05e-09	1.05e-09	1.05e-09	1.05e-09	1.05e-09	1.05e-09	1.05e-09	1.05e-09	1.05e-09	1.05e-09	1.05e-09	1.05e-09	1.05e-09	1.05e-09	1.05e-09	1.05e-09	1.05e-09	1.05e-09	1.05e-09	1.05e-09	1.05e-09	1.05e-09	1.05e-09	1.05e-09	1.05e-09	1.05e-09	1.05e-09	1.05e-09	1.05e-09	1.05e-09	1.05e-09	1.05e-09	1.05e-09	1.05e-09	9.64e-10	9.67e-10	1.05e-09	1.05e-09	1.05e-09	1.05e-09	1.05e-09	1.05e-09	1.05e-09
30	1.05e-09	1.05e-09	1.05e-09	1.05e-09	1.05e-09	1.05e-09	1.05e-09	1.05e-09	1.05e-09	1.05e-09	9.21e-10	1.05e-09	9.12e-10	1.05e-09	1.05e-09	1.05e-09	1.05e-09	1.05e-09	1.05e-09	1e-09	1.02e-09	1.03e-09	1.05e-09	1.04e-09	1.05e-09	1.05e-09	1.05e-09	1.05e-09	1.05e-09	8.72e-10	1.05e-09	1.05e-09	1.05e-09	1.05e-09	1.05e-09	1.05e-09	8.32e-10	7.79e-10	7.86e-10	1.05e-09	1.05e-09	6.5e-10	9.14e-10	1.05e-09	1.05e-09	1.05e-09
20	7.44e-10	7.41e-10	1.05e-09	1.05e-09	1.04e-09	1.03e-09	8.75e-10	1.05e-09	8.55e-10	9.05e-10	6.23e-10	6.98e-10	6.38e-10	7.49e-10	8.12e-10	8.55e-10	7.67e-10	7.79e-10	7.95e-10	6.16e-10	6.29e-10	6.28e-10	1.05e-09	7.14e-10	7.24e-10	1.05e-09	1e-09	9.61e-10	1.05e-09	4.76e-10	8.66e-10	6.6e-10	1.05e-09	1.03e-09	7.43e-10	7.7e-10	4.86e-10	5.17e-10	5.98e-10	6.85e-10	1.04e-09	4.27e-10	5.71e-10	1.05e-09	7.18e-10	9.83e-10
10	3.49e-10	3.55e-10	6.49e-10	5.96e-10	5.68e-10	4.27e-10	4.78e-10	1.03e-09	4.53e-10	3.33e-10	3.05e-10	3.87e-10	2.84e-10	3.98e-10	4.22e-10	4.21e-10	3.8e-10	4.06e-10	3.53e-10	3.26e-10	1.47e-10	3.15e-10	1.03e-09	3.8e-10	3.74e-10	5.12e-10	4.71e-10	5.05e-10	6.03e-10	2.47e-10	4.82e-10	3.21e-10	6.96e-10	5.25e-10	2.93e-10	3.34e-10	1.96e-10	2.35e-10	2.99e-10	3.54e-10	4.47e-10	2.12e-10	2.8e-10	4.44e-10	3.36e-10	4.76e-10
0	1.27e-12	1.14e-12	8.71e-13	1.04e-12	7.66e-13	9.21e-13	1.47e-12	3.22e-13	1.34e-12	8.27e-13	1.25e-12	1.28e-12	1.08e-12	1.24e-12	1.25e-12	1.71e-12	1.48e-12	1.63e-12	1.56e-12	1.77e-12	1.15e-12	1.4e-12	1.69e-13	8.7e-13	1.4e-12	2.03e-12	1.64e-12	1.22e-12	6.49e-13	1.23e-12	1.07e-12	1.29e-12	1.49e-12	1.17e-12	1.27e-12	1.35e-12	1.15e-12	1.43e-12	1.54e-12	1.26e-12	1.26e-12	1.33e-12	1.55e-12	1.39e-12	1.38e-12	1.14e-12

## Sheet: Fig 2c
SET voltage	Counts
60	0
70	13
80	31
90	2
100	0

## Sheet: Fig 2d
Energy	Normalized counts (after fabricated）	Energy	Normalized counts (after SET）
3.60588	0.00102	3.60838	0.000612
3.60838	0.000883	3.61088	0.000528
3.61088	0.000763	3.61338	0.000456
3.61338	0.000659	3.61588	0.000393
3.61588	0.000569	3.61838	0.00034
3.61838	0.000493	3.62088	0.000295
3.62088	0.000428	3.62338	0.000258
3.62338	0.000375	3.62587	0.000228
3.62587	0.000331	3.62837	0.000204
3.62837	0.000296	3.63087	0.000185
3.63087	0.00027	3.63337	0.000172
3.63337	0.000251	3.63587	0.000164
3.63587	0.000239	3.63837	0.000161
3.63837	0.000234	3.64087	0.000162
3.64087	0.000236	3.64337	0.000168
3.64337	0.000244	3.64587	0.000178
3.64587	0.000258	3.64837	0.000192
3.64837	0.000279	3.65087	0.000211
3.65087	0.000306	3.65337	0.000235
3.65337	0.00034	3.65587	0.000264
3.65587	0.000382	3.65837	0.000298
3.65837	0.00043	3.66087	0.000337
3.66087	0.000486	3.66337	0.000383
3.66337	0.000551	3.66587	0.000434
3.66587	0.000625	3.66837	0.000492
3.66837	0.000708	3.67087	0.000557
3.67087	0.000801	3.67337	0.00063
3.67337	0.000904	3.67586	0.000711
3.67586	0.00102	3.67836	0.0008
3.67836	0.00115	3.68086	0.000898
3.68086	0.00129	3.68336	0.00101
3.68336	0.00144	3.68586	0.00112
3.68586	0.00161	3.68836	0.00125
3.68836	0.00179	3.69086	0.00139
3.69086	0.00198	3.69336	0.00154
3.69336	0.0022	3.69586	0.0017
3.69586	0.00242	3.69836	0.00187
3.69836	0.00267	3.70086	0.00205
3.70086	0.00293	3.70336	0.00225
3.70336	0.00321	3.70586	0.00246
3.70586	0.0035	3.70836	0.00267
3.70836	0.00381	3.71086	0.0029
3.71086	0.00413	3.71336	0.00314
3.71336	0.00447	3.71586	0.00339
3.71586	0.00482	3.71836	0.00365
3.71836	0.00519	3.72086	0.00392
3.72086	0.00557	3.72336	0.0042
3.72336	0.00596	3.72585	0.00448
3.72585	0.00636	3.72835	0.00477
3.72835	0.00678	3.73085	0.00507
3.73085	0.00719	3.73335	0.00537
3.73335	0.00762	3.73585	0.00567
3.73585	0.00805	3.73835	0.00598
3.73835	0.00848	3.74085	0.00629
3.74085	0.00892	3.74335	0.0066
3.74335	0.00935	3.74585	0.00691
3.74585	0.00979	3.74835	0.00722
3.74835	0.01023	3.75085	0.00752
3.75085	0.01066	3.75335	0.00783
3.75335	0.0111	3.75585	0.00814
3.75585	0.01154	3.75835	0.00845
3.75835	0.01198	3.76085	0.00876
3.76085	0.01242	3.76335	0.00908
3.76335	0.01287	3.76585	0.0094
3.76585	0.01334	3.76835	0.00974
3.76835	0.01382	3.77085	0.01009
3.77085	0.01432	3.77335	0.01047
3.77335	0.01486	3.77584	0.01087
3.77584	0.01544	3.77834	0.01131
3.77834	0.01608	3.78084	0.0118
3.78084	0.01678	3.78334	0.01235
3.78334	0.01757	3.78584	0.01296
3.78584	0.01846	3.78834	0.01366
3.78834	0.01946	3.79084	0.01446
3.79084	0.02061	3.79334	0.01538
3.79334	0.02193	3.79584	0.01643
3.79584	0.02344	3.79834	0.01764
3.79834	0.02518	3.80084	0.01904
3.80084	0.02718	3.80334	0.02064
3.80334	0.02947	3.80584	0.02247
3.80584	0.03209	3.80834	0.02457
3.80834	0.03508	3.81084	0.02696
3.81084	0.03849	3.81334	0.02968
3.81334	0.04237	3.81584	0.03276
3.81584	0.04675	3.81834	0.03624
3.81834	0.0517	3.82084	0.04015
3.82084	0.05727	3.82334	0.04454
3.82334	0.0635	3.82583	0.04944
3.82583	0.07046	3.82833	0.0549
3.82833	0.0782	3.83083	0.06095
3.83083	0.08677	3.83333	0.06763
3.83333	0.09623	3.83583	0.07499
3.83583	0.10663	3.83833	0.08305
3.83833	0.11803	3.84083	0.09185
3.84083	0.13047	3.84333	0.10143
3.84333	0.144	3.84583	0.11181
3.84583	0.15864	3.84833	0.12301
3.84833	0.17445	3.85083	0.13507
3.85083	0.19144	3.85333	0.14798
3.85333	0.20963	3.85583	0.16176
3.85583	0.22904	3.85833	0.17641
3.85833	0.24965	3.86083	0.19192
3.86083	0.27147	3.86333	0.20828
3.86333	0.29447	3.86583	0.22546
3.86583	0.31862	3.86833	0.24343
3.86833	0.34386	3.87083	0.26215
3.87083	0.37014	3.87333	0.28156
3.87333	0.39739	3.87582	0.3016
3.87582	0.42551	3.87832	0.32221
3.87832	0.45441	3.88082	0.34329
3.88082	0.48397	3.88332	0.36475
3.88332	0.51405	3.88582	0.38651
3.88582	0.54453	3.88832	0.40843
3.88832	0.57524	3.89082	0.43041
3.89082	0.60602	3.89332	0.45233
3.89332	0.63669	3.89582	0.47405
3.89582	0.66709	3.89832	0.49543
3.89832	0.69701	3.90082	0.51635
3.90082	0.72626	3.90332	0.53665
3.90332	0.75465	3.90582	0.5562
3.90582	0.78198	3.90832	0.57485
3.90832	0.80806	3.91082	0.59248
3.91082	0.8327	3.91332	0.60895
3.91332	0.85571	3.91582	0.62412
3.91582	0.87691	3.91832	0.6379
3.91832	0.89615	3.92082	0.65015
3.92082	0.91327	3.92332	0.66079
3.92332	0.92813	3.92581	0.66973
3.92581	0.94061	3.92831	0.67689
3.92831	0.95062	3.93081	0.68222
3.93081	0.95806	3.93331	0.68567
3.93331	0.96287	3.93581	0.68721
3.93581	0.96502	3.93831	0.68682
3.93831	0.96448	3.94081	0.68452
3.94081	0.96126	3.94331	0.68032
3.94331	0.95539	3.94581	0.67425
3.94581	0.94691	3.94831	0.66636
3.94831	0.9359	3.95081	0.65673
3.95081	0.92244	3.95331	0.64542
3.95331	0.90664	3.95581	0.63253
3.95581	0.88864	3.95831	0.61817
3.95831	0.86857	3.96081	0.60244
3.96081	0.84659	3.96331	0.58547
3.96331	0.82287	3.96581	0.56738
3.96581	0.79759	3.96831	0.54831
3.96831	0.77093	3.97081	0.5284
3.97081	0.74309	3.97331	0.50779
3.97331	0.71426	3.9758	0.48662
3.9758	0.68464	3.9783	0.46502
3.9783	0.65442	3.9808	0.44314
3.9808	0.62379	3.9833	0.4211
3.9833	0.59294	3.9858	0.39904
3.9858	0.56205	3.9883	0.37708
3.9883	0.53128	3.9908	0.35533
3.9908	0.5008	3.9933	0.3339
3.9933	0.47076	3.9958	0.31288
3.9958	0.44128	3.9983	0.29236
3.9983	0.4125	4.0008	0.27242
4.0008	0.38452	4.0033	0.25314
4.0033	0.35745	4.0058	0.23456
4.0058	0.33135	4.0083	0.21673
4.0083	0.30631	4.0108	0.19971
4.0108	0.28237	4.0133	0.1835
4.0133	0.25958	4.0158	0.16814
4.0158	0.23797	4.0183	0.15364
4.0183	0.21756	4.0208	0.14
4.0208	0.19835	4.0233	0.12722
4.0233	0.18033	4.02579	0.11528
4.02579	0.16351	4.02829	0.10418
4.02829	0.14785	4.03079	0.0939
4.03079	0.13333	4.03329	0.0844
4.03329	0.11992	4.03579	0.07566
4.03579	0.10757	4.03829	0.06766
4.03829	0.09625	4.04079	0.06035
4.04079	0.08591	4.04329	0.0537
4.04329	0.0765	4.04579	0.04768
4.04579	0.06798	4.04829	0.04225
4.04829	0.06028	4.05079	0.03738
4.05079	0.05336	4.05329	0.03302
4.05329	0.04718	4.05579	0.02915
4.05579	0.04168	4.05829	0.02573
4.05829	0.03682	4.06079	0.02272
4.06079	0.03255	4.06329	0.02011
4.06329	0.02883	4.06579	0.01786
4.06579	0.02563	4.06829	0.01595
4.06829	0.0229	4.07079	0.01435
4.07079	0.02062	4.07329	0.01304
4.07329	0.01876	4.07578	0.01201
4.07578	0.01728	4.07828	0.01124
4.07828	0.01618	4.08078	0.01072
4.08078	0.01543	4.08328	0.01043
4.08328	0.01501	4.08578	0.01037
4.08578	0.01492	4.08828	0.01053
4.08828	0.01514	4.09078	0.01091
4.09078	0.01568	4.09328	0.01151
4.09328	0.01652	4.09578	0.01233
4.09578	0.01768	4.09828	0.01338
4.09828	0.01916	4.10078	0.01465
4.10078	0.02096	4.10328	0.01615
4.10328	0.02308	4.10578	0.01789
4.10578	0.02555	4.10828	0.01989
4.10828	0.02838	4.11078	0.02214
4.11078	0.03157	4.11328	0.02467
4.11328	0.03514	4.11578	0.02748
4.11578	0.03912	4.11828	0.03058
4.11828	0.0435	4.12078	0.03399
4.12078	0.04832	4.12328	0.03772
4.12328	0.05359	4.12577	0.04178
4.12577	0.05932	4.12827	0.04617
4.12827	0.06552	4.13077	0.05092
4.13077	0.07221	4.13327	0.05602
4.13327	0.0794	4.13577	0.06148
4.13577	0.0871	4.13827	0.06731
4.13827	0.0953	4.14077	0.0735
4.14077	0.10403	4.14327	0.08006
4.14327	0.11326	4.14577	0.08699
4.14577	0.123	4.14827	0.09427
4.14827	0.13324	4.15077	0.10189
4.15077	0.14396	4.15327	0.10985
4.15327	0.15514	4.15577	0.11812
4.15577	0.16676	4.15827	0.12669
4.15827	0.1788	4.16077	0.13553
4.16077	0.1912	4.16327	0.14461
4.16327	0.20394	4.16577	0.1539
4.16577	0.21698	4.16827	0.16336
4.16827	0.23025	4.17077	0.17296
4.17077	0.24371	4.17327	0.18266
4.17327	0.2573	4.17576	0.1924
4.17576	0.27095	4.17826	0.20214
4.17826	0.2846	4.18076	0.21184
4.18076	0.29818	4.18326	0.22143
4.18326	0.31162	4.18576	0.23088
4.18576	0.32484	4.18826	0.24012
4.18826	0.33777	4.19076	0.24909
4.19076	0.35034	4.19326	0.25776
4.19326	0.36247	4.19576	0.26606
4.19576	0.37409	4.19826	0.27394
4.19826	0.38512	4.20076	0.28136
4.20076	0.3955	4.20326	0.28827
4.20326	0.40517	4.20576	0.29463
4.20576	0.41407	4.20826	0.3004
4.20826	0.42214	4.21076	0.30553
4.21076	0.42933	4.21326	0.31002
4.21326	0.4356	4.21576	0.31381
4.21576	0.44092	4.21826	0.31691
4.21826	0.44526	4.22076	0.31929
4.22076	0.44859	4.22326	0.32095
4.22326	0.45092	4.22575	0.32187
4.22575	0.45222	4.22825	0.32207
4.22825	0.45251	4.23075	0.32155
4.23075	0.4518	4.23325	0.32033
4.23325	0.4501	4.23575	0.31842
4.23575	0.44745	4.23825	0.31585
4.23825	0.44387	4.24075	0.31265
4.24075	0.4394	4.24325	0.30885
4.24325	0.43409	4.24575	0.30448
4.24575	0.428	4.24825	0.29959
4.24825	0.42117	4.25075	0.29422
4.25075	0.41366	4.25325	0.28841
4.25325	0.40553	4.25575	0.2822
4.25575	0.39686	4.25825	0.27565
4.25825	0.38769	4.26075	0.26879
4.26075	0.3781	4.26325	0.26169
4.26325	0.36816	4.26575	0.25437
4.26575	0.35792	4.26825	0.2469
4.26825	0.34745	4.27075	0.2393
4.27075	0.33681	4.27325	0.23163
4.27325	0.32606	4.27574	0.22392
4.27574	0.31525	4.27824	0.2162
4.27824	0.30443	4.28074	0.20852
4.28074	0.29365	4.28324	0.2009
4.28324	0.28296	4.28574	0.19337
4.28574	0.27239	4.28824	0.18595
4.28824	0.26197	4.29074	0.17867
4.29074	0.25174	4.29324	0.17154
4.29324	0.24172	4.29574	0.16458
4.29574	0.23193	4.29824	0.1578
4.29824	0.22239	4.30074	0.1512
4.30074	0.21312	4.30324	0.14481
4.30324	0.20412	4.30574	0.13861
4.30574	0.19539	4.30824	0.13262
4.30824	0.18695	4.31074	0.12683
4.31074	0.1788	4.31324	0.12125
4.31324	0.17093	4.31574	0.11586
4.31574	0.16333	4.31824	0.11067
4.31824	0.15602	4.32074	0.10567
4.32074	0.14897	4.32324	0.10086
4.32324	0.14218	4.32573	0.09623
4.32573	0.13565	4.32823	0.09177
4.32823	0.12936	4.33073	0.08749
4.33073	0.12332	4.33323	0.08337
4.33323	0.1175	4.33573	0.0794
4.33573	0.11191	4.33823	0.07559
4.33823	0.10653	4.34073	0.07193
4.34073	0.10137	4.34323	0.06841
4.34323	0.09641	4.34573	0.06504
4.34573	0.09164	4.34823	0.0618
4.34823	0.08708	4.35073	0.0587
4.35073	0.08271	4.35323	0.05573
4.35323	0.07853	4.35573	0.0529
4.35573	0.07453	4.35823	0.0502
4.35823	0.07073	4.36073	0.04763
4.36073	0.06712	4.36323	0.0452
4.36323	0.06369	4.36573	0.0429
4.36573	0.06046	4.36823	0.04075
4.36823	0.05743	4.37073	0.03873
4.37073	0.05459	4.37323	0.03685
4.37323	0.05195	4.37572	0.03512
4.37572	0.04952	4.37822	0.03354
4.37822	0.0473	4.38072	0.03211
4.38072	0.04529	4.38322	0.03084
4.38322	0.0435	4.38572	0.02972
4.38572	0.04193	4.38822	0.02877
4.38822	0.0406	4.39072	0.02798
4.39072	0.03949	4.39322	0.02736
4.39322	0.03863	4.39572	0.02691
4.39572	0.038	4.39822	0.02664
4.39822	0.03763	4.40072	0.02655
4.40072	0.0375	4.40322	0.02664
4.40322	0.03763	4.40572	0.02691
4.40572	0.03802	4.40822	0.02737
4.40822	0.03866	4.41072	0.02801
4.41072	0.03957	4.41322	0.02883
4.41322	0.04074	4.41572	0.02985
4.41572	0.04216	4.41822	0.03105
4.41822	0.04385	4.42072	0.03243
4.42072	0.0458	4.42322	0.03399
4.42322	0.04799	4.42571	0.03573
4.42571	0.05044	4.42821	0.03765
4.42821	0.05313	4.43071	0.03973
4.43071	0.05605	4.43321	0.04197
4.43321	0.05919	4.43571	0.04436
4.43571	0.06255	4.43821	0.04689
4.43821	0.0661	4.44071	0.04956
4.44071	0.06985	4.44321	0.05235
4.44321	0.07376	4.44571	0.05525
4.44571	0.07782	4.44821	0.05824
4.44821	0.08201	4.45071	0.06132
4.45071	0.08631	4.45321	0.06445
4.45321	0.0907	4.45571	0.06763
4.45571	0.09515	4.45821	0.07084
4.45821	0.09964	4.46071	0.07406
4.46071	0.10414	4.46321	0.07727
4.46321	0.10863	4.46571	0.08044
4.46571	0.11307	4.46821	0.08356
4.46821	0.11743	4.47071	0.08661
4.47071	0.1217	4.47321	0.08957
4.47321	0.12583	4.4757	0.09241
4.4757	0.1298	4.4782	0.09512
4.4782	0.13359	4.4807	0.09768
4.4807	0.13716	4.4832	0.10006
4.4832	0.14049	4.4857	0.10225
4.4857	0.14355	4.4882	0.10424
4.4882	0.14632	4.4907	0.106
4.4907	0.14878	4.4932	0.10753
4.4932	0.15091	4.4957	0.1088
4.4957	0.1527	4.4982	0.10982
4.4982	0.15412	4.5007	0.11058
4.5007	0.15517	4.5032	0.11106
4.5032	0.15584	4.5057	0.11126
4.5057	0.15612	4.5082	0.11118
4.5082	0.15602	4.5107	0.11083
4.5107	0.15552	4.5132	0.11019
4.5132	0.15464	4.5157	0.10929
4.5157	0.15337	4.5182	0.10812
4.5182	0.15174	4.5207	0.10669
4.5207	0.14975	4.5232	0.10502
4.5232	0.14741	4.52569	0.10311
4.52569	0.14475	4.52819	0.10098
4.52819	0.14177	4.53069	0.09865
4.53069	0.13851	4.53319	0.09612
4.53319	0.13499	4.53569	0.09343
4.53569	0.13122	4.53819	0.09058
4.53819	0.12724	4.54069	0.0876
4.54069	0.12308	4.54319	0.0845
4.54319	0.11875	4.54569	0.08131
4.54569	0.11428	4.54819	0.07804
4.54819	0.10971	4.55069	0.07472
4.55069	0.10506	4.55319	0.07135
4.55319	0.10036	4.55569	0.06797
4.55569	0.09563	4.55819	0.06459
4.55819	0.0909	4.56069	0.06122
4.56069	0.08618	4.56319	0.05789
4.56319	0.08151	4.56569	0.0546
4.56569	0.07691	4.56819	0.05137
4.56819	0.07239	4.57069	0.04822
4.57069	0.06796	4.57319	0.04515
4.57319	0.06366	4.57568	0.04217
4.57568	0.05948	4.57818	0.03929
4.57818	0.05545	4.58068	0.03653
4.58068	0.05157	4.58318	0.03388
4.58318	0.04785	4.58568	0.03135
4.58568	0.0443	4.58818	0.02894
4.58818	0.04092	4.59068	0.02666
4.59068	0.03772	4.59318	0.02451
4.59318	0.03469	4.59568	0.02248
4.59568	0.03184	4.59818	0.02058
4.59818	0.02917	4.60068	0.01881
4.60068	0.02667	4.60318	0.01716
4.60318	0.02435	4.60568	0.01562
4.60568	0.02219	4.60818	0.01421
4.60818	0.02019	4.61068	0.0129
4.61068	0.01835	4.61318	0.0117
4.61318	0.01666	4.61568	0.01061
4.61568	0.01511	4.61818	0.00961
4.61818	0.01371	4.62068	0.0087
4.62068	0.01243	4.62318	0.00788
4.62318	0.01127	4.62567	0.00715
4.62567	0.01023	4.62817	0.00649
4.62817	0.00929	4.63067	0.0059
4.63067	0.00846	4.63317	0.00537
4.63317	0.00772	4.63567	0.00491
4.63567	0.00707	4.63817	0.00451
4.63817	0.0065	4.64067	0.00416
4.64067	0.00601	4.64317	0.00386
4.64317	0.00558	4.64567	0.00361
4.64567	0.00522	4.64817	0.0034
4.64817	0.00492	4.65067	0.00322
4.65067	0.00467	4.65317	0.00309
4.65317	0.00448	4.65567	0.00298
4.65567	0.00433	4.65817	0.00291
4.65817	0.00423	4.66067	0.00288
4.66067	0.00417	4.66317	0.00287
4.66317	0.00416	4.66567	0.00288
4.66567	0.00418	4.66817	0.00293
4.66817	0.00425	4.67067	0.003
4.67067	0.00435	4.67317	0.0031
4.67317	0.00449	4.67566	0.00323
4.67566	0.00467	4.67816	0.00339
4.67816	0.00488	4.68066	0.00357
4.68066	0.00514	4.68316	0.00378
4.68316	0.00543	4.68566	0.00402
4.68566	0.00577	4.68816	0.00429
4.68816	0.00615	4.69066	0.0046
4.69066	0.00657	4.69316	0.00493
4.69316	0.00704	4.69566	0.0053
4.69566	0.00756	4.69816	0.0057
4.69816	0.00812	4.70066	0.00614
4.70066	0.00873	4.70316	0.00662
4.70316	0.0094	4.70566	0.00713
4.70566	0.01012	4.70816	0.00768
4.70816	0.01089	4.71066	0.00828
4.71066	0.01172	4.71316	0.00891
4.71316	0.0126	4.71566	0.00958
4.71566	0.01353	4.71816	0.01029
4.71816	0.01453	4.72066	0.01104
4.72066	0.01557	4.72316	0.01183
4.72316	0.01668	4.72565	0.01266
4.72565	0.01783	4.72815	0.01352
4.72815	0.01903	4.73065	0.01442
4.73065	0.02029	4.73315	0.01535
4.73315	0.02158	4.73565	0.01631
4.73565	0.02292	4.73815	0.0173
4.73815	0.02429	4.74065	0.01831
4.74065	0.0257	4.74315	0.01934
4.74315	0.02714	4.74565	0.02038
4.74565	0.02859	4.74815	0.02144
4.74815	0.03006	4.75065	0.0225
4.75065	0.03154	4.75315	0.02357
4.75315	0.03302	4.75565	0.02463
4.75565	0.03449	4.75815	0.02568
4.75815	0.03595	4.76065	0.02671
4.76065	0.03739	4.76315	0.02772
4.76315	0.0388	4.76565	0.02871
4.76565	0.04017	4.76815	0.02966
4.76815	0.04149	4.77065	0.03057
4.77065	0.04276	4.77315	0.03143
4.77315	0.04396	4.77564	0.03225
4.77564	0.04509	4.77814	0.03301
4.77814	0.04615	4.78064	0.0337
4.78064	0.04711	4.78314	0.03433
4.78314	0.04799	4.78564	0.03489
4.78564	0.04877	4.78814	0.03537
4.78814	0.04944	4.79064	0.03578
4.79064	0.05	4.79314	0.0361
4.79314	0.05045	4.79564	0.03634
4.79564	0.05078	4.79814	0.03649
4.79814	0.05099	4.80064	0.03656
4.80064	0.05108	4.80314	0.03654
4.80314	0.05105	4.80564	0.03643
4.80564	0.0509	4.80814	0.03623
4.80814	0.05063	4.81064	0.03595
4.81064	0.05024	4.81314	0.03559
4.81314	0.04973	4.81564	0.03514
4.81564	0.04911	4.81814	0.03462
4.81814	0.04838	4.82064	0.03402
4.82064	0.04755	4.82314	0.03335
4.82314	0.04662	4.82563	0.03262
4.82563	0.0456	4.82813	0.03183
4.82813	0.0445	4.83063	0.03098
4.83063	0.04331	4.83313	0.03008
4.83313	0.04206	4.83563	0.02913
4.83563	0.04075	4.83813	0.02815
4.83813	0.03938	4.84063	0.02714
4.84063	0.03797	4.84313	0.0261
4.84313	0.03652	4.84563	0.02504
4.84563	0.03504	4.84813	0.02396
4.84813	0.03355	4.85063	0.02288
4.85063	0.03204	4.85313	0.02179
4.85313	0.03052	4.85563	0.0207
4.85563	0.02901	4.85813	0.01963
4.85813	0.0275	4.86063	0.01856
4.86063	0.02601	4.86313	0.01751
4.86313	0.02455	4.86563	0.01648
4.86563	0.02311	4.86813	0.01547
4.86813	0.02171	4.87063	0.01449
4.87063	0.02034	4.87313	0.01354
4.87313	0.01901	4.87562	0.01263
4.87562	0.01774	4.87812	0.01175
4.87812	0.0165	4.88062	0.0109
4.88062	0.01533	4.88312	0.0101
4.88312	0.0142	4.88562	0.00933
4.88562	0.01313	4.88812	0.00861
4.88812	0.01211	4.89062	0.00792
4.89062	0.01115	4.89312	0.00728
4.89312	0.01025	4.89562	0.00668
4.89562	0.00941	4.89812	0.00612
4.89812	0.00862	4.90062	0.0056
4.90062	0.00789	4.90312	0.00511
4.90312	0.00722	4.90562	0.00467
4.90562	0.0066	4.90812	0.00427
4.90812	0.00603	4.91062	0.0039
4.91062	0.00552	4.91312	0.00357
4.91312	0.00505	4.91562	0.00328
4.91562	0.00464	4.91812	0.00302
4.91812	0.00428	4.92062	0.00279
4.92062	0.00396	4.92312	0.0026
4.92312	0.00368	4.92561	0.00244
4.92561	0.00345	4.92811	0.0023
4.92811	0.00327	4.93061	0.0022
4.93061	0.00312	4.93311	0.00213
4.93311	0.00302	4.93561	0.00208
4.93561	0.00296	4.93811	0.00206
4.93811	0.00293	4.94061	0.00207
4.94061	0.00294	4.94311	0.00211
4.94311	0.00299	4.94561	0.00217
4.94561	0.00308	4.94811	0.00226
4.94811	0.00321	4.95061	0.00238
4.95061	0.00337	4.95311	0.00252
4.95311	0.00357	4.95561	0.00269
4.95561	0.0038	4.95811	0.00288
4.95811	0.00407	4.96061	0.0031
4.96061	0.00437	4.96311	0.00334
4.96311	0.00471	4.96561	0.00361
4.96561	0.00509	4.96811	0.0039
4.96811	0.0055	4.97061	0.00422
4.97061	0.00595	4.97311	0.00457
4.97311	0.00644	4.9756	0.00494
4.9756	0.00695	4.9781	0.00533
4.9781	0.00751	4.9806	0.00575
4.9806	0.00809	4.9831	0.00619
4.9831	0.00871	4.9856	0.00666
4.9856	0.00936	4.9881	0.00715
4.9881	0.01004	4.9906	0.00765
4.9906	0.01075	4.9931	0.00818
4.9931	0.01149	4.9956	0.00873
4.9956	0.01225	4.9981	0.00929
4.9981	0.01304	5.0006	0.00987
5.0006	0.01384	5.0031	0.01046
5.0031	0.01467	5.0056	0.01106
5.0056	0.01551	5.0081	0.01166

## Sheet: Fig. 2e
Time	Voltage	Current
0.11264	0	0.26
0.30469	0	0.24
0.49673	0	0.17
0.68878	0	0.23
0.88082	0	0.25
1.07287	0	0.24
1.26491	0	0.21
1.45696	0	0.13
1.649	0	0.16
1.84105	0	0.14
2.03309	0	0.22
2.22514	0	0.26
2.41718	0	0.33
2.60923	0	0.41
2.80127	0	0.29
2.99332	0	0.26
3.26	0	0.3
3.45205	0	0.17
3.64409	0	0.33
3.83614	0	0.34
4.02818	0	0.32
4.26	0	0.16
4.45205	0	0.38
4.64409	0	0.33
4.83614	0	0.28
5.02818	0	0.26
5.28	100	0.65
5.47205	100	0.93
5.66409	100	1.3
5.85614	100	1.55
6.04818	100	1.9
6.24023	100	2.54
6.43227	100	4.02
6.62432	100	4.79
6.81636	100	8.62
7.00841	100	8.43
7.20045	100	9.32
7.3925	100	9.75
7.58454	100	11.32
7.77659	100	13.09
7.96863	100	12.29
8.16068	100	12.72
8.35272	100	12.62
8.54477	100	13.45
8.73681	100	18.02
8.92886	100	16.11
9.1209	100	16.74
9.31295	100	16.95
9.50499	100	17.45
9.69704	100	17.25
9.88908	100	17.4
10.0811	100	18.56
10.3	0	0.24
10.4921	0	0.24
10.6841	0	0.21
10.8761	0	0.2
11.0682	0	0.17
11.32	0	0.13
11.5121	0	0.22
11.7041	0	0.25
11.8961	0	0.29
12.0882	0	0.16
12.2802	0	0.27
12.4723	0	0.18
12.6643	0	0.16
12.8564	0	0.1
13.0484	0	0.2
13.2404	0	0.15
13.4325	0	0.24
13.6245	0	0.17
13.8166	0	0.17
14.0086	0	0.12
14.2007	0	0.22
14.3927	0	0.15
14.5848	0	0.13
14.7768	0	0.25
14.9689	0	0.38

## Sheet: Fig. 2f
Time	Voltage	Current
0.15	0	0.08
0.553	0	0.16
0.956	0	0.09
1.359	0	0.11
1.762	0	0.17
2.165	0	0.07
2.568	0	0.1
3.571	100	6.24
4.474	30	2.33
4.986	30	2.23
5.389	30	2.2
5.792	30	2.09
6.195	30	1.95
6.598	30	2.03
7.001	30	2.02
7.404	30	1.99
7.807	30	1.92
8.21	30	1.96
8.613	30	1.88
9.016	30	1.8
9.419	30	1.79
9.822	30	1.8
10.225	30	1.68
10.628	30	1.69
11.031	30	1.7
11.434	30	1.57
11.837	30	1.54
12.24	30	1.6
12.643	30	1.57
13.046	30	1.57
13.449	30	1.61
13.852	30	1.54
14.255	30	1.45
14.658	30	1.57
15.061	30	1.51
15.464	30	1.54
15.867	30	1.61
16.27	30	1.57
16.673	30	1.41
17.076	30	1.24
17.479	30	1.14
17.882	30	0.99
18.285	30	1.03
18.688	30	1.01
19.091	30	1
19.494	30	0.97
19.897	30	0.97
20.3	30	1
20.703	30	0.95
21.106	30	1.06
21.509	30	1.01
21.912	30	0.97
22.315	30	1.05
22.718	30	0.95
23.121	30	0.97
23.524	30	0.98
23.927	30	1
24.33	30	0.99
24.733	30	1
25.136	30	0.99
25.539	30	0.9
25.942	30	0.86
26.345	30	0.96
26.748	30	0.91
27.151	30	0.85
27.554	30	0.87
27.957	30	0.82
28.36	30	0.79
28.763	30	0.86
29.166	30	0.76
29.569	30	0.81
29.972	30	0.89
30.375	30	0.86
30.778	30	0.79
31.181	30	0.84
31.584	30	0.81
31.987	30	0.7
32.39	30	0.72
32.793	30	0.71
33.196	30	0.7
33.599	30	0.67
34.002	30	0.68
34.405	30	0.64
34.808	30	0.6
35.211	30	0.63
35.614	30	0.52
36.017	30	0.48
36.42	30	0.54
36.823	30	0.54
37.226	30	0.6
37.629	30	0.62
38.032	30	0.54
38.435	30	0.5
38.838	30	0.56
39.241	30	0.46
39.644	30	0.45
40.047	30	0.52
40.45	30	0.54
40.853	30	0.47
41.256	30	0.49
41.659	30	0.48
42.062	30	0.41
42.465	30	0.46
42.868	30	0.45
43.271	30	0.4
43.674	30	0.44
44.077	30	0.46
44.48	30	0.39
44.883	30	0.4
45.286	30	0.39
45.689	30	0.3
46.092	30	0.26
46.495	30	0.3
46.898	30	0.33
47.301	30	0.27
47.704	30	0.32
48.107	30	0.26
48.51	30	0.24
48.913	30	0.35
49.316	30	0.29
49.719	30	0.31
51.15	30	0.37
52.2	30	0.29
52.603	30	0.29
53.006	30	0.3
53.409	30	0.31
53.812	30	0.3
54.215	30	0.28
54.618	30	0.36
55.021	30	0.31
55.424	30	0.28
55.827	30	0.4
56.23	30	0.3
56.633	30	0.3
57.036	30	0.37
57.439	30	0.36
57.842	30	0.28
58.245	30	0.33
58.648	30	0.28
59.051	30	0.31
59.454	30	0.38
59.857	30	0.3
60.26	30	0.3
60.663	30	0.37
61.066	30	0.27
61.469	30	0.23
61.872	30	0.31
62.275	30	0.25
62.678	30	0.28
63.081	30	0.28
63.484	30	0.29
63.887	30	0.28
64.29	30	0.19
64.693	30	0.25
65.096	30	0.2
65.499	30	0.22
65.902	30	0.28
66.305	30	0.24
66.708	30	0.22
67.111	30	0.28
67.514	30	0.22
67.917	30	0.21
68.32	30	0.24
68.723	30	0.2
69.126	30	0.2
69.529	30	0.22
69.932	30	0.2
70.335	30	0.18
70.738	30	0.2
71.141	30	0.19
71.544	30	0.15
71.947	30	0.2
72.35	30	0.17
72.753	30	0.13
73.156	30	0.17
73.559	30	0.21
73.962	30	0.06
74.365	30	0.19
74.768	30	0.17
75.171	30	0.08
75.574	30	0.11
75.977	30	0.11
76.38	30	0.06
76.783	30	0.06
77.186	30	0.09
77.589	30	0.09
77.992	30	0.04
78.395	30	0.06
78.798	30	0.12
79.201	30	0.02
79.604	30	0.09
80.007	30	0.05
80.41	30	0.04
80.813	30	0.08
81.216	30	0.07
81.619	30	0.02
82.022	30	0.1
82.425	30	0.06
82.828	30	0.02
83.231	30	0.08
83.634	30	0.08
84.037	30	0.06
84.44	30	0.06
84.843	30	0.09
85.246	30	0.06
85.649	30	0.05
86.052	30	0.09
86.455	30	0.06
86.858	30	0.07
87.261	30	0.12
87.664	30	0.05
88.067	30	0.06
88.47	30	0.11
88.873	30	0.05
89.276	30	0.04
89.679	30	0.09
90.082	30	0.09
90.485	30	0.03
90.888	30	0.05
91.291	30	0.08
91.694	30	0.08
92.097	30	0.01
92.5	30	0.11
92.903	30	0.04
93.306	30	0.06
93.709	30	0.1
94.112	30	0
94.515	30	0.06
94.918	30	0.06
95.321	30	0.03
95.724	30	0.04
96.127	30	0.08
96.53	30	0.06
96.933	30	0
97.336	30	0.1
97.739	30	0.1
98.142	30	0.01
98.545	30	0.06
98.948	30	0.06
99.351	30	0.02
99.754	30	0.04
100.157	30	0.06
100.56	30	0.04
100.963	30	0.08
101.366	0	0.04

## Sheet: Fig. 2g
Time	Current
-120	9.78
-100	13.79
-80	15.12
-60	18.95
-40	20.1
-20	21.54
0	22.25

## Sheet: Fig. 2h
Time	Current
-60	9.58
-50	21.65
-40	25.15
-30	28.97
-20	30.4
-10	32.62
0	33.85

## Sheet: Fig. 2i
Time	Current
-200	10.5
-190	19.26
-180	25.89
-170	29.31
-160	33.17
-150	35.47
0	13.13

## Sheet: Fig. 3c
Time	Read current (a .u.) - Experimental results	Time	Read current (a .u.) - Simulation results
0.01974	50.06	0	1.02
0.03975	78.77	1e-06	1.02
0.05975	83.99	1.1e-05	1.02
0.07973	57.2	0.000111	1.02
0.09974	51.79	0.000211	1.02
0.11974	40.87	0.000311	1.02
0.13975	40.45	0.000411	1.02
0.15971	50.79	0.000511	1.02
0.17971	28.12	0.000611	1.02
0.19974	54.69	0.000711	1.02
0.21971	32.97	0.000811	1.02
0.23972	17.44	0.000911	1.02
0.25972	10.15	0.00101	1.02
0.27972	45.64	0.00111	1.02
0.29972	22.72	0.00121	1.02
0.31973	16.63	0.00131	1.02
0.33973	12.71	0.00141	1.02
0.35978	42.29	0.00151	1.02
0.37978	20.58	0.00161	1.02
0.39979	14.3	0.00171	1.02
0.41979	11.86	0.00181	1.02
0.43979	5.78	0.00191	1.02
0.45975	38.57	0.00201	1.02
0.47976	24.24	0.00211	1.02
0.49976	14.5	0.00221	1.02
0.51976	12.2	0.00231	1.02
0.53976	7.92	0.00241	1.02
0.55976	10.03	0.00251	1.02
0.57977	4.78	0.00261	1.02
0.59981	33.45	0.00271	1.02
0.61977	28.68	0.00281	1.02
		0.00291	1.02
		0.00301	1.02
		0.00311	1.02
		0.00321	1.02
		0.00331	1.02
		0.00341	1.02
		0.00351	1.02
		0.00361	1.02
		0.00371	1.02
		0.00381	1.02
		0.00391	1.02
		0.00401	1.02
		0.00411	1.02
		0.00421	1.02
		0.00431	1.02
		0.00441	1.02
		0.00451	1.02
		0.00461	1.02
		0.00471	1.02
		0.00481	1.02
		0.00491	1.02
		0.00501	1.02
		0.00511	1.02
		0.00521	1.02
		0.00531	1.02
		0.00541	1.02
		0.00551	1.02
		0.00561	1.02
		0.00571	1.02
		0.00581	1.02
		0.00591	1.02
		0.00601	1.02
		0.00611	1.02
		0.00621	1.02
		0.00631	1.02
		0.00641	1.02
		0.00651	1.02
		0.00661	1.02
		0.00671	1.02
		0.00681	1.02
		0.00691	1.02
		0.00701	1.02
		0.00711	1.02
		0.00721	1.02
		0.00731	1.02
		0.00741	1.02
		0.00751	1.02
		0.00761	1.02
		0.00771	1.02
		0.00781	1.02
		0.00791	1.02
		0.00801	1.02
		0.00811	1.02
		0.00821	1.02
		0.00831	1.02
		0.00841	1.02
		0.00851	1.02
		0.00861	1.02
		0.00871	1.02
		0.00881	1.02
		0.00891	1.02
		0.00901	1.02
		0.00911	1.02
		0.00921	1.02
		0.00931	1.02
		0.00941	1.02
		0.00951	1.02
		0.00961	1.02
		0.00971	1.02
		0.00981	1.02
		0.00991	1.02
		0.01001	1.02
		0.01011	1.02
		0.01021	1.02
		0.01031	1.02
		0.01041	1.02
		0.01051	1.02
		0.01061	1.02
		0.01071	1.02
		0.01081	1.02
		0.01091	1.02
		0.01101	1.02
		0.01111	1.02
		0.01121	1.02
		0.01131	1.02
		0.01141	1.02
		0.01151	1.02
		0.01161	1.02
		0.01171	1.02
		0.01181	1.02
		0.01191	1.02
		0.01201	1.02
		0.01211	1.02
		0.01221	1.02
		0.01231	1.02
		0.01241	1.02
		0.01249	1.02
		0.01259	2.31
		0.01269	3.73
		0.01279	5.15
		0.01289	6.55
		0.01299	7.96
		0.01309	9.36
		0.01319	10.77
		0.01329	12.17
		0.01339	13.55
		0.01349	14.94
		0.01359	16.33
		0.01369	17.7
		0.01379	19.08
		0.01389	20.45
		0.01399	21.83
		0.01409	23.2
		0.01419	24.57
		0.01429	25.93
		0.01439	27.29
		0.01449	28.64
		0.01459	28.69
		0.01469	28.64
		0.01479	28.55
		0.01489	28.5
		0.01499	28.43
		0.01509	28.36
		0.01519	28.29
		0.01529	28.22
		0.01539	28.15
		0.01549	28.08
		0.01559	28.02
		0.01569	27.94
		0.01579	27.88
		0.01589	27.82
		0.01599	27.75
		0.01609	27.69
		0.01619	27.61
		0.01629	27.55
		0.01639	27.48
		0.01649	27.42
		0.01659	27.36
		0.01669	27.29
		0.01679	27.21
		0.01689	27.15
		0.01699	27.08
		0.01709	27.02
		0.01719	26.96
		0.01729	26.89
		0.01739	26.83
		0.01749	26.76
		0.01759	26.7
		0.01769	26.64
		0.01779	26.57
		0.01789	26.5
		0.01799	26.44
		0.01809	26.39
		0.01819	26.32
		0.01829	26.92
		0.01839	28.26
		0.01849	29.62
		0.01859	30.97
		0.01869	32.31
		0.01879	33.65
		0.01889	34.99
		0.01899	36.32
		0.01909	37.66
		0.01919	38.99
		0.01929	40.31
		0.01939	41.64
		0.01949	42.95
		0.01959	44.26
		0.01969	45.59
		0.01979	46.88
		0.01989	48.2
		0.01999	49.5
		0.02009	50.79
		0.02019	52.1
		0.02029	52.73
		0.02039	52.6
		0.02049	52.47
		0.02059	52.35
		0.02069	52.21
		0.02079	52.08
		0.02089	51.97
		0.02099	51.84
		0.02109	51.71
		0.02119	51.58
		0.02129	51.45
		0.02139	51.33
		0.02149	51.21
		0.02159	51.07
		0.02169	50.96
		0.02179	50.83
		0.02189	50.71
		0.02199	50.58
		0.02209	50.45
		0.02219	50.34
		0.02229	50.21
		0.02239	50.09
		0.02249	49.97
		0.02259	49.84
		0.02269	49.72
		0.02279	49.6
		0.02289	49.48
		0.02299	49.36
		0.02309	49.24
		0.02319	49.12
		0.02329	48.99
		0.02339	48.88
		0.02349	48.75
		0.02359	48.64
		0.02369	48.52
		0.02379	48.4
		0.02389	48.28
		0.02399	48.17
		0.02409	48.05
		0.02419	47.93
		0.02429	47.81
		0.02439	47.69
		0.02449	47.59
		0.02459	47.46
		0.02469	47.35
		0.02479	47.23
		0.02489	47.12
		0.02499	47.01
		0.02509	46.88
		0.02519	46.77
		0.02529	46.66
		0.02539	46.55
		0.02549	46.44
		0.02559	46.31
		0.02569	46.2
		0.02579	46.09
		0.02589	46.16
		0.02599	47.46
		0.02609	48.77
		0.02619	50.07
		0.02629	51.36
		0.02639	52.67
		0.02649	53.96
		0.02659	55.25
		0.02669	56.52
		0.02679	57.8
		0.02689	59.08
		0.02699	60.36
		0.02709	61.64
		0.02719	62.91
		0.02729	64.17
		0.02739	65.43
		0.02749	66.69
		0.02759	67.94
		0.02769	69.2
		0.02779	70.45
		0.02789	71.96
		0.02799	71.78
		0.02809	71.61
		0.02819	71.42
		0.02829	71.26
		0.02839	71.08
		0.02849	70.9
		0.02859	70.73
		0.02869	70.55
		0.02879	70.38
		0.02889	70.21
		0.02899	70.04
		0.02909	69.87
		0.02919	69.69
		0.02929	69.52
		0.02939	69.36
		0.02949	69.18
		0.02959	69.01
		0.02969	68.83
		0.02979	68.66
		0.02989	68.5
		0.02999	68.33
		0.03009	68.16
		0.03019	68
		0.03029	67.83
		0.03039	67.66
		0.03049	67.5
		0.03059	67.33
		0.03069	67.16
		0.03079	67
		0.03089	66.83
		0.03099	66.67
		0.03109	66.5
		0.03119	66.35
		0.03129	66.18
		0.03139	66.02
		0.03149	65.85
		0.03159	65.69
		0.03169	65.53
		0.03179	65.36
		0.03189	65.21
		0.03199	65.04
		0.03209	64.89
		0.03219	64.74
		0.03229	64.57
		0.03239	64.41
		0.03249	64.25
		0.03259	64.1
		0.03269	63.93
		0.03279	63.78
		0.03289	63.63
		0.03299	63.46
		0.03309	63.31
		0.03319	63.15
		0.03329	63
		0.03339	62.85
		0.03349	62.69
		0.03359	62.54
		0.03369	62.39
		0.03379	62.23
		0.03389	62.07
		0.03399	61.93
		0.03409	61.78
		0.03419	61.63
		0.03429	61.46
		0.03439	61.31
		0.03449	61.17
		0.03459	61.02
		0.03469	60.88
		0.03479	60.73
		0.03489	60.57
		0.03499	60.42
		0.03509	60.27
		0.03519	60.12
		0.03529	59.98
		0.03539	59.83
		0.03549	60.34
		0.03559	61.6
		0.03569	62.88
		0.03579	64.14
		0.03589	65.4
		0.03599	66.67
		0.03609	67.93
		0.03619	69.18
		0.03629	70.43
		0.03639	71.67
		0.03649	72.92
		0.03659	74.16
		0.03669	75.4
		0.03679	76.63
		0.03689	77.86
		0.03699	79.08
		0.03709	80.31
		0.03719	81.54
		0.03729	82.76
		0.03739	83.98
		0.03749	84.53
		0.03759	84.33
		0.03769	84.12
		0.03779	83.91
		0.03789	83.7
		0.03799	83.49
		0.03809	83.29
		0.03819	83.08
		0.03829	82.88
		0.03839	82.68
		0.03849	82.47
		0.03859	82.26
		0.03869	82.06
		0.03879	81.86
		0.03889	81.66
		0.03899	81.46
		0.03909	81.26
		0.03919	81.07
		0.03929	80.86
		0.03939	80.65
		0.03949	80.46
		0.03959	80.26
		0.03969	80.07
		0.03979	79.87
		0.03989	79.67
		0.03999	79.47
		0.04009	79.28
		0.04019	79.08
		0.04029	78.88
		0.04039	78.69
		0.04049	78.5
		0.04059	78.3
		0.04069	78.11
		0.04079	77.92
		0.04089	77.74
		0.04099	77.54
		0.04109	77.35
		0.04119	77.15
		0.04129	76.97
		0.04139	76.78
		0.04149	76.58
		0.04159	76.4
		0.04169	76.21
		0.04179	76.02
		0.04189	75.83
		0.04199	75.64
		0.04209	75.46
		0.04219	75.27
		0.04229	75.09
		0.04239	74.91
		0.04249	74.73
		0.04259	74.54
		0.04269	74.35
		0.04279	74.17
		0.04289	73.98
		0.04299	73.8
		0.04309	73.63
		0.04319	73.45
		0.04329	73.26
		0.04339	73.08
		0.04349	72.9
		0.04359	72.73
		0.04369	72.55
		0.04379	72.36
		0.04389	72.19
		0.04399	72.01
		0.04409	71.83
		0.04419	71.65
		0.04429	71.48
		0.04439	71.3
		0.04449	71.12
		0.04459	70.95
		0.04469	70.78
		0.04479	70.6
		0.04489	70.43
		0.04499	70.26
		0.04509	70.08
		0.04519	69.91
		0.04529	69.74
		0.04539	69.57
		0.04549	69.4
		0.04559	69.22
		0.04569	69.05
		0.04579	68.88
		0.04589	68.72
		0.04599	68.55
		0.04609	68.37
		0.04619	68.21
		0.04629	68.04
		0.04639	67.87
		0.04649	67.71
		0.04659	67.54
		0.04669	67.37
		0.04679	67.21
		0.04689	67.04
		0.04699	66.88
		0.04709	66.71
		0.04719	66.55
		0.04729	66.39
		0.04739	66.22
		0.04749	66.07
		0.04759	66.55
		0.04769	67.8
		0.04779	69.06
		0.04789	70.31
		0.04799	71.55
		0.04809	72.8
		0.04819	74.05
		0.04829	75.28
		0.04839	76.52
		0.04849	77.75
		0.04859	78.98
		0.04869	80.21
		0.04879	81.43
		0.04889	82.64
		0.04899	83.86
		0.04909	85.07
		0.04919	86.28
		0.04929	87.49
		0.04939	88.7
		0.04949	89.89
		0.04959	90.44
		0.04969	90.21
		0.04979	90
		0.04989	89.78
		0.04999	89.55
		0.05009	89.34
		0.05019	89.11
		0.05029	88.89
		0.05039	88.67
		0.05049	88.45
		0.05059	88.24
		0.05069	88.02
		0.05079	87.8
		0.05089	87.59
		0.05099	87.37
		0.05109	87.16
		0.05119	86.94
		0.05129	86.73
		0.05139	86.51
		0.05149	86.3
		0.05159	86.08
		0.05169	85.87
		0.05179	85.66
		0.05189	85.45
		0.05199	85.23
		0.05209	85.02
		0.05219	84.81
		0.05229	84.61
		0.05239	84.4
		0.05249	84.19
		0.05259	83.98
		0.05269	83.77
		0.05279	83.56
		0.05289	83.36
		0.05299	83.16
		0.05309	82.95
		0.05319	82.75
		0.05329	82.55
		0.05339	82.34
		0.05349	82.14
		0.05359	81.93
		0.05369	81.73
		0.05379	81.54
		0.05389	81.33
		0.05399	81.12
		0.05409	80.93
		0.05419	80.73
		0.05429	80.53
		0.05439	80.33
		0.05449	80.14
		0.05459	79.93
		0.05469	79.74
		0.05479	79.54
		0.05489	79.35
		0.05499	79.15
		0.05509	78.96
		0.05519	78.76
		0.05529	78.57
		0.05539	78.38
		0.05549	78.18
		0.05559	77.99
		0.05569	77.79
		0.05579	77.6
		0.05589	77.41
		0.05599	77.22
		0.05609	77.03
		0.05619	76.84
		0.05629	76.66
		0.05639	76.46
		0.05649	76.27
		0.05659	76.09
		0.05669	75.89
		0.05679	75.71
		0.05689	75.53
		0.05699	75.34
		0.05709	75.16
		0.05719	74.97
		0.05729	74.79
		0.05739	74.6
		0.05749	74.41
		0.05759	74.23
		0.05769	74.05
		0.05779	73.87
		0.05789	73.68
		0.05799	73.51
		0.05809	73.33
		0.05819	73.14
		0.05829	72.96
		0.05839	72.78
		0.05849	72.6
		0.05859	72.42
		0.05869	72.26
		0.05879	72.07
		0.05889	71.9
		0.05899	71.72
		0.05909	71.55
		0.05919	71.36
		0.05929	71.19
		0.05939	71.02
		0.05949	70.83
		0.05959	70.66
		0.05969	70.49
		0.05979	70.32
		0.05989	70.15
		0.05999	69.98
		0.06009	69.8
		0.06019	69.63
		0.06029	69.46
		0.06039	69.29
		0.06049	69.12
		0.06059	68.94
		0.06069	68.77
		0.06079	68.61
		0.06089	68.44
		0.06099	68.26
		0.06109	68.11
		0.06119	67.93
		0.06129	67.76
		0.06139	67.6
		0.06149	67.43
		0.06159	67.26
		0.06169	67.11
		0.06179	66.93
		0.06189	66.78
		0.06199	66.61
		0.06209	66.44
		0.06219	66.28
		0.06229	66.12
		0.06239	65.96
		0.06249	65.79
		0.06259	65.64
		0.06269	66.12
		0.06279	67.39
		0.06289	68.63
		0.06299	69.89
		0.06309	71.13
		0.06319	72.38
		0.06329	73.62
		0.06339	74.86
		0.06349	76.1
		0.06359	77.33
		0.06369	78.56
		0.06379	79.79
		0.06389	81.01
		0.06399	82.23
		0.06409	83.45
		0.06419	84.66
		0.06429	85.88
		0.06439	87.08
		0.06449	88.28
		0.06459	89.49
		0.06469	90.03
		0.06479	89.82
		0.06489	89.6
		0.06499	89.36
		0.06509	89.15
		0.06519	88.93
		0.06529	88.71
		0.06539	88.49
		0.06549	88.27
		0.06559	88.06
		0.06569	87.84
		0.06579	87.62
		0.06589	87.4
		0.06599	87.19
		0.06609	86.98
		0.06619	86.76
		0.06629	86.55
		0.06639	86.33
		0.06649	86.12
		0.06659	85.91
		0.06669	85.69
		0.06679	85.48
		0.06689	85.27
		0.06699	85.06
		0.06709	84.85
		0.06719	84.64
		0.06729	84.44
		0.06739	84.22
		0.06749	84.02
		0.06759	83.81
		0.06769	83.61
		0.06779	83.4
		0.06789	83.19
		0.06799	82.98
		0.06809	82.79
		0.06819	82.58
		0.06829	82.37
		0.06839	82.17
		0.06849	81.97
		0.06859	81.77
		0.06869	81.57
		0.06879	81.36
		0.06889	81.16
		0.06899	80.97
		0.06909	80.76
		0.06919	80.57
		0.06929	80.36
		0.06939	80.17
		0.06949	79.97
		0.06959	79.78
		0.06969	79.58
		0.06979	79.37
		0.06989	79.18
		0.06999	78.99
		0.07009	78.79
		0.07019	78.6
		0.07029	78.4
		0.07039	78.21
		0.07049	78.02
		0.07059	77.83
		0.07069	77.64
		0.07079	77.44
		0.07089	77.26
		0.07099	77.07
		0.07109	76.88
		0.07119	76.69
		0.07129	76.5
		0.07139	76.31
		0.07149	76.12
		0.07159	75.93
		0.07169	75.74
		0.07179	75.56
		0.07189	75.37
		0.07199	75.18
		0.07209	75
		0.07219	74.82
		0.07229	74.64
		0.07239	74.45
		0.07249	74.26
		0.07259	74.08
		0.07269	73.89
		0.07279	73.71
		0.07289	73.55
		0.07299	73.36
		0.07309	73.17
		0.07319	72.99
		0.07329	72.81
		0.07339	72.64
		0.07349	72.45
		0.07359	72.27
		0.07369	72.1
		0.07379	71.92
		0.07389	71.74
		0.07399	71.56
		0.07409	71.4
		0.07419	71.22
		0.07429	71.04
		0.07439	70.87
		0.07449	70.69
		0.07459	70.52
		0.07469	70.35
		0.07479	70.17
		0.07489	70
		0.07499	69.83
		0.07509	69.65
		0.07519	69.48
		0.07529	69.32
		0.07539	69.15
		0.07549	68.98
		0.07559	68.8
		0.07569	68.63
		0.07579	68.47
		0.07589	68.3
		0.07599	68.12
		0.07609	67.97
		0.07619	67.79
		0.07629	67.64
		0.07639	67.46
		0.07649	67.3
		0.07659	67.12
		0.07669	66.97
		0.07679	66.8
		0.07689	66.64
		0.07699	66.47
		0.07709	66.31
		0.07719	66.15
		0.07729	65.99
		0.07739	65.82
		0.07749	65.65
		0.07759	65.5
		0.07769	65.33
		0.07779	65.17
		0.07789	65.01
		0.07799	64.86
		0.07809	64.7
		0.07819	64.54
		0.07829	64.38
		0.07839	64.21
		0.07849	64.07
		0.07859	63.9
		0.07869	63.75
		0.07879	63.6
		0.07889	63.43
		0.07899	63.28
		0.07909	63.12
		0.07919	62.97
		0.07929	62.82
		0.07939	62.66
		0.07949	62.5
		0.07959	62.36
		0.07969	62.2
		0.07979	62.05
		0.07989	61.89
		0.07999	61.74
		0.08009	61.6
		0.08019	61.45
		0.08029	61.3
		0.08039	61.14
		0.08049	60.99
		0.08059	60.84
		0.08069	60.69
		0.08079	60.55
		0.08089	60.39
		0.08099	60.24
		0.08109	60.1
		0.08119	59.95
		0.08129	59.8
		0.08139	59.65
		0.08149	59.51
		0.08159	59.36
		0.08169	59.22
		0.08179	59.07
		0.08189	58.93
		0.08199	58.78
		0.08209	58.64
		0.08219	58.49
		0.08229	58.35
		0.08239	58.21
		0.08249	58.06
		0.08259	57.92
		0.08269	57.78
		0.08279	57.64
		0.08289	57.5
		0.08299	57.35
		0.08309	57.21
		0.08319	57.07
		0.08329	56.93
		0.08339	56.79
		0.08349	56.65
		0.08359	56.51
		0.08369	56.38
		0.08379	56.25
		0.08389	56.11
		0.08399	55.97
		0.08409	55.83
		0.08419	55.69
		0.08429	55.55
		0.08439	55.41
		0.08449	55.28
		0.08459	55.15
		0.08469	55.01
		0.08479	54.88
		0.08489	54.74
		0.08499	54.61
		0.08509	54.47
		0.08519	54.34
		0.08529	54.21
		0.08539	54.07
		0.08549	53.94
		0.08559	53.8
		0.08569	53.68
		0.08579	53.55
		0.08589	53.42
		0.08599	53.29
		0.08609	53.15
		0.08619	53.03
		0.08629	54.21
		0.08639	55.5
		0.08649	56.77
		0.08659	58.05
		0.08669	59.33
		0.08679	60.6
		0.08689	61.88
		0.08699	63.14
		0.08709	64.41
		0.08719	65.67
		0.08729	66.93
		0.08739	68.19
		0.08749	69.44
		0.08759	70.69
		0.08769	71.93
		0.08779	73.17
		0.08789	74.42
		0.08799	75.66
		0.08809	76.89
		0.08819	77.93
		0.08829	77.74
		0.08839	77.55
		0.08849	77.36
		0.08859	77.17
		0.08869	76.98
		0.08879	76.79
		0.08889	76.6
		0.08899	76.41
		0.08909	76.23
		0.08919	76.03
		0.08929	75.85
		0.08939	75.66
		0.08949	75.48
		0.08959	75.29
		0.08969	75.1
		0.08979	74.92
		0.08989	74.74
		0.08999	74.55
		0.09009	74.37
		0.09019	74.19
		0.09029	74
		0.09039	73.82
		0.09049	73.64
		0.09059	73.45
		0.09069	73.27
		0.09079	73.09
		0.09089	72.92
		0.09099	72.74
		0.09109	72.55
		0.09119	72.38
		0.09129	72.2
		0.09139	72.02
		0.09149	71.84
		0.09159	71.67
		0.09169	71.49
		0.09179	71.31
		0.09189	71.13
		0.09199	70.97
		0.09209	70.79
		0.09219	70.62
		0.09229	70.45
		0.09239	70.26
		0.09249	70.09
		0.09259	69.92
		0.09269	69.75
		0.09279	69.58
		0.09289	69.4
		0.09299	69.23
		0.09309	69.07
		0.09319	68.9
		0.09329	68.73
		0.09339	68.55
		0.09349	68.4
		0.09359	68.22
		0.09369	68.05
		0.09379	67.89
		0.09389	67.72
		0.09399	67.55
		0.09409	67.39
		0.09419	67.22
		0.09429	67.05
		0.09439	66.89
		0.09449	66.73
		0.09459	66.56
		0.09469	66.4
		0.09479	66.24
		0.09489	66.07
		0.09499	65.92
		0.09509	65.75
		0.09519	65.6
		0.09529	65.43
		0.09539	65.27
		0.09549	65.11
		0.09559	64.95
		0.09569	64.79
		0.09579	64.63
		0.09589	64.46
		0.09599	64.31
		0.09609	64.15
		0.09619	63.99
		0.09629	63.84
		0.09639	63.68
		0.09649	63.53
		0.09659	63.36
		0.09669	63.21
		0.09679	63.06
		0.09689	62.91
		0.09699	62.74
		0.09709	62.6
		0.09719	62.45
		0.09729	62.28
		0.09739	62.13
		0.09749	61.98
		0.09759	61.83
		0.09769	61.68
		0.09779	61.52
		0.09789	61.37
		0.09799	61.21
		0.09809	61.07
		0.09819	60.92
		0.09829	60.78
		0.09839	60.63
		0.09849	60.48
		0.09859	60.33
		0.09869	60.17
		0.09879	60.02
		0.09889	59.88
		0.09899	59.74
		0.09909	59.59
		0.09919	59.45
		0.09929	59.3
		0.09939	59.16
		0.09949	59.01
		0.09959	58.87
		0.09969	58.72
		0.09979	58.58
		0.09989	58.42
		0.09999	58.29
		0.10009	58.15
		0.10019	58.01
		0.10029	57.86
		0.10039	57.72
		0.10049	57.58
		0.10059	57.44
		0.10069	57.3
		0.10079	57.16
		0.10089	57.02
		0.10099	56.88
		0.10109	56.74
		0.10119	56.6
		0.10129	56.46
		0.10139	56.32
		0.10149	56.18
		0.10159	56.04
		0.10169	55.9
		0.10179	55.77
		0.10189	55.63
		0.10199	55.5
		0.10209	55.36
		0.10219	55.22
		0.10229	55.08
		0.10239	54.96
		0.10249	54.82
		0.10259	54.69
		0.10269	54.55
		0.10279	54.42
		0.10289	54.28
		0.10299	54.15
		0.10309	54.02
		0.10319	53.88
		0.10329	53.75
		0.10339	53.62
		0.10349	53.5
		0.10359	53.36
		0.10369	53.22
		0.10379	53.1
		0.10389	52.97
		0.10399	52.83
		0.10409	52.71
		0.10419	52.58
		0.10429	52.45
		0.10439	52.32
		0.10449	52.19
		0.10459	52.07
		0.10469	51.93
		0.10479	51.81
		0.10489	51.69
		0.10499	51.56
		0.10509	51.43
		0.10519	51.31
		0.10529	51.18
		0.10539	51.06
		0.10549	50.93
		0.10559	50.81
		0.10569	50.68
		0.10579	50.56
		0.10589	50.43
		0.10599	50.31
		0.10609	50.18
		0.10619	50.07
		0.10629	49.93
		0.10639	49.82
		0.10649	49.7
		0.10659	49.57
		0.10669	49.45
		0.10679	49.34
		0.10689	49.21
		0.10699	49.09
		0.10709	48.97
		0.10719	48.85
		0.10729	48.74
		0.10739	48.62
		0.10749	48.5
		0.10759	48.38
		0.10769	48.26
		0.10779	48.14
		0.10789	48.02
		0.10799	47.91
		0.10809	47.79
		0.10819	47.67
		0.10829	47.55
		0.10839	47.45
		0.10849	47.33
		0.10859	47.21
		0.10869	47.09
		0.10879	46.98
		0.10889	46.87
		0.10899	46.74
		0.10909	46.64
		0.10919	46.52
		0.10929	46.4
		0.10939	46.3
		0.10949	46.17
		0.10959	46.07
		0.10969	45.95
		0.10979	45.84
		0.10989	45.74
		0.10999	45.62
		0.11009	45.51
		0.11019	45.4
		0.11029	45.29
		0.11039	45.18
		0.11049	45.07
		0.11059	44.95
		0.11069	44.84
		0.11079	44.74
		0.11089	44.63
		0.11099	44.52
		0.11109	44.41
		0.11119	44.3
		0.11129	44.19
		0.11139	44.08
		0.11149	43.98
		0.11159	43.87
		0.11169	43.76
		0.11179	43.65
		0.11189	43.55
		0.11199	43.45
		0.11209	43.34
		0.11219	43.23
		0.11229	43.12
		0.11239	43.02
		0.11249	42.93
		0.11259	42.82
		0.11269	42.71
		0.11279	42.61
		0.11289	42.5
		0.11299	42.4
		0.11309	42.3
		0.11319	42.19
		0.11329	42.08
		0.11339	41.98
		0.11349	41.88
		0.11359	41.79
		0.11369	41.45
		0.11379	42.77
		0.11389	44.08
		0.11399	45.4
		0.11409	46.7
		0.11419	48.02
		0.11429	49.31
		0.11439	50.61
		0.11449	51.92
		0.11459	53.21
		0.11469	54.5
		0.11479	55.79
		0.11489	57.06
		0.11499	58.35
		0.11509	59.62
		0.11519	60.89
		0.11529	62.17
		0.11539	63.43
		0.11549	64.7
		0.11559	65.96
		0.11569	66.57
		0.11579	66.4
		0.11589	66.25
		0.11599	66.08
		0.11609	65.93
		0.11619	65.75
		0.11629	65.6
		0.11639	65.43
		0.11649	65.27
		0.11659	65.11
		0.11669	64.96
		0.11679	64.79
		0.11689	64.64
		0.11699	64.47
		0.11709	64.31
		0.11719	64.17
		0.11729	64
		0.11739	63.84
		0.11749	63.69
		0.11759	63.53
		0.11769	63.38
		0.11779	63.21
		0.11789	63.07
		0.11799	62.91
		0.11809	62.75
		0.11819	62.6
		0.11829	62.45
		0.11839	62.29
		0.11849	62.14
		0.11859	61.99
		0.11869	61.83
		0.11879	61.68
		0.11889	61.53
		0.11899	61.38
		0.11909	61.23
		0.11919	61.08
		0.11929	60.93
		0.11939	60.78
		0.11949	60.63
		0.11959	60.48
		0.11969	60.34
		0.11979	60.19
		0.11989	60.03
		0.11999	59.88
		0.12009	59.74
		0.12019	59.6
		0.12029	59.45
		0.12039	59.31
		0.12049	59.16
		0.12059	59.02
		0.12069	58.87
		0.12079	58.73
		0.12089	58.58
		0.12099	58.44
		0.12109	58.3
		0.12119	58.15
		0.12129	58.01
		0.12139	57.87
		0.12149	57.73
		0.12159	57.59
		0.12169	57.44
		0.12179	57.3
		0.12189	57.16
		0.12199	57.02
		0.12209	56.88
		0.12219	56.74
		0.12229	56.6
		0.12239	56.46
		0.12249	56.32
		0.12259	56.19
		0.12269	56.05
		0.12279	55.91
		0.12289	55.77
		0.12299	55.63
		0.12309	55.5
		0.12319	55.36
		0.12329	55.23
		0.12339	55.09
		0.12349	54.96
		0.12359	54.83
		0.12369	54.69
		0.12379	54.55
		0.12389	54.42
		0.12399	54.29
		0.12409	54.16
		0.12419	54.02
		0.12429	53.89
		0.12439	53.76
		0.12449	53.62
		0.12459	53.5
		0.12469	53.36
		0.12479	53.24
		0.12489	53.11
		0.12499	52.98
		0.12509	52.83
		0.12519	52.71
		0.12529	52.58
		0.12539	52.45
		0.12549	52.33
		0.12559	52.21
		0.12569	52.07
		0.12579	51.95
		0.12589	51.82
		0.12599	51.69
		0.12609	51.56
		0.12619	51.44
		0.12629	51.31
		0.12639	51.18
		0.12649	51.07
		0.12659	50.93
		0.12669	50.81
		0.12679	50.69
		0.12689	50.56
		0.12699	50.45
		0.12709	50.31
		0.12719	50.2
		0.12729	50.07
		0.12739	49.95
		0.12749	49.83
		0.12759	49.7
		0.12769	49.59
		0.12779	49.46
		0.12789	49.34
		0.12799	49.21
		0.12809	49.1
		0.12819	48.98
		0.12829	48.86
		0.12839	48.74
		0.12849	48.62
		0.12859	48.5
		0.12869	48.38
		0.12879	48.26
		0.12889	48.14
		0.12899	48.02
		0.12909	47.91
		0.12919	47.8
		0.12929	47.68
		0.12939	47.56
		0.12949	47.45
		0.12959	47.33
		0.12969	47.22
		0.12979	47.1
		0.12989	46.98
		0.12999	46.87
		0.13009	46.76
		0.13019	46.64
		0.13029	46.53
		0.13039	46.41
		0.13049	46.3
		0.13059	46.19
		0.13069	46.07
		0.13079	45.96
		0.13089	45.84
		0.13099	45.74
		0.13109	45.63
		0.13119	45.51
		0.13129	45.4
		0.13139	45.3
		0.13149	45.18
		0.13159	45.07
		0.13169	44.97
		0.13179	44.86
		0.13189	44.74
		0.13199	44.63
		0.13209	44.52
		0.13219	44.41
		0.13229	44.31
		0.13239	44.2
		0.13249	44.09
		0.13259	43.98
		0.13269	43.88
		0.13279	43.77
		0.13289	43.66
		0.13299	43.55
		0.13309	43.45
		0.13319	43.34
		0.13329	43.23
		0.13339	43.14
		0.13349	43.03
		0.13359	42.93
		0.13369	42.82
		0.13379	42.72
		0.13389	42.61
		0.13399	42.5
		0.13409	42.4
		0.13419	42.3
		0.13429	42.19
		0.13439	42.09
		0.13449	41.98
		0.13459	41.89
		0.13469	41.79
		0.13479	41.69
		0.13489	41.58
		0.13499	41.48
		0.13509	41.39
		0.13519	41.28
		0.13529	41.18
		0.13539	41.08
		0.13549	40.98
		0.13559	40.88
		0.13569	40.79
		0.13579	40.68
		0.13589	40.58
		0.13599	40.48
		0.13609	40.39
		0.13619	40.29
		0.13629	40.19
		0.13639	40.08
		0.13649	39.99
		0.13659	39.89
		0.13669	39.79
		0.13679	39.7
		0.13689	39.6
		0.13699	39.5
		0.13709	39.4
		0.13719	39.31
		0.13729	39.22
		0.13739	39.13
		0.13749	39.03
		0.13759	38.93
		0.13769	38.84
		0.13779	38.74
		0.13789	38.65
		0.13799	38.56
		0.13809	38.46
		0.13819	38.36
		0.13829	38.28
		0.13839	38.18
		0.13849	38.09
		0.13859	38
		0.13869	37.9
		0.13879	37.82
		0.13889	37.72
		0.13899	37.64
		0.13909	37.54
		0.13919	37.45
		0.13929	37.36
		0.13939	37.27
		0.13949	37.17
		0.13959	37.09
		0.13969	37
		0.13979	36.91
		0.13989	36.82
		0.13999	36.72
		0.14009	36.64
		0.14019	36.55
		0.14029	36.46
		0.14039	36.37
		0.14049	36.28
		0.14059	36.2
		0.14069	36.11
		0.14079	36.02
		0.14089	35.94
		0.14099	35.84
		0.14109	35.75
		0.14119	35.67
		0.14129	35.59
		0.14139	35.5
		0.14149	35.41
		0.14159	35.32
		0.14169	35.24
		0.14179	35.16
		0.14189	35.07
		0.14199	34.98
		0.14209	34.91
		0.14219	34.82
		0.14229	34.74
		0.14239	34.65
		0.14249	34.56
		0.14259	34.48
		0.14269	34.4
		0.14279	34.31
		0.14289	34.23
		0.14299	34.14
		0.14309	34.07
		0.14319	33.98
		0.14329	33.9
		0.14339	33.82
		0.14349	33.74
		0.14359	33.65
		0.14369	33.58
		0.14379	33.49
		0.14389	33.41
		0.14399	33.33
		0.14409	33.26
		0.14419	33.17
		0.14429	33.09
		0.14439	33.01
		0.14449	32.93
		0.14459	32.84
		0.14469	32.77
		0.14479	32.69
		0.14489	32.61
		0.14499	32.53
		0.14509	32.45
		0.14519	32.37
		0.14529	32.3
		0.14539	32.22
		0.14549	32.15
		0.14559	32.06
		0.14569	31.98
		0.14579	31.91
		0.14589	31.83
		0.14599	31.76
		0.14609	31.67
		0.14619	31.6
		0.14629	31.52
		0.14639	31.45
		0.14649	31.37
		0.14659	31.3
		0.14669	31.22
		0.14679	31.15
		0.14689	31.07
		0.14699	31
		0.14709	30.92
		0.14719	30.84
		0.14729	30.77
		0.14739	30.69
		0.14749	30.62
		0.14759	30.55
		0.14769	30.48
		0.14779	30.4
		0.14789	30.33
		0.14799	30.26
		0.14809	30.18
		0.14819	30.11
		0.14829	30.04
		0.14839	29.97
		0.14849	29.89
		0.14859	29.83
		0.14869	29.75
		0.14879	29.68
		0.14889	29.61
		0.14899	29.54
		0.14909	29.46
		0.14919	29.4
		0.14929	29.32
		0.14939	29.25
		0.14949	29.18
		0.14959	29.11
		0.14969	29.04
		0.14979	28.97
		0.14989	28.9
		0.14999	28.83
		0.15009	28.76
		0.15019	28.69
		0.15029	28.62
		0.15039	28.55
		0.15049	28.48
		0.15059	28.42
		0.15069	28.34
		0.15079	28.28
		0.15089	28.21
		0.15099	28.14
		0.15109	28.07
		0.15119	28.01
		0.15129	27.94
		0.15139	27.87
		0.15149	27.8
		0.15159	27.74
		0.15169	27.68
		0.15179	27.6
		0.15189	27.54
		0.15199	27.47
		0.15209	27.4
		0.15219	27.35
		0.15229	27.28
		0.15239	27.21
		0.15249	27.15
		0.15259	28.37
		0.15269	29.72
		0.15279	31.07
		0.15289	32.41
		0.15299	33.76
		0.15309	35.1
		0.15319	36.43
		0.15329	37.77
		0.15339	39.1
		0.15349	40.42
		0.15359	41.74
		0.15369	43.06
		0.15379	44.37
		0.15389	45.69
		0.15399	46.99
		0.15409	48.31
		0.15419	49.6
		0.15429	50.9
		0.15439	52.19
		0.15449	53.5
		0.15459	53.48
		0.15469	53.36
		0.15479	53.22
		0.15489	53.1
		0.15499	52.97
		0.15509	52.83
		0.15519	52.71
		0.15529	52.58
		0.15539	52.45
		0.15549	52.32
		0.15559	52.19
		0.15569	52.07
		0.15579	51.93
		0.15589	51.81
		0.15599	51.68
		0.15609	51.56
		0.15619	51.43
		0.15629	51.31
		0.15639	51.18
		0.15649	51.06
		0.15659	50.93
		0.15669	50.81
		0.15679	50.68
		0.15689	50.56
		0.15699	50.43
		0.15709	50.31
		0.15719	50.18
		0.15729	50.07
		0.15739	49.93
		0.15749	49.82
		0.15759	49.7
		0.15769	49.57
		0.15779	49.45
		0.15789	49.34
		0.15799	49.21
		0.15809	49.09
		0.15819	48.97
		0.15829	48.85
		0.15839	48.74
		0.15849	48.62
		0.15859	48.5
		0.15869	48.38
		0.15879	48.26
		0.15889	48.14
		0.15899	48.02
		0.15909	47.91
		0.15919	47.79
		0.15929	47.67
		0.15939	47.55
		0.15949	47.44
		0.15959	47.33
		0.15969	47.21
		0.15979	47.09
		0.15989	46.98
		0.15999	46.87
		0.16009	46.74
		0.16019	46.63
		0.16029	46.52
		0.16039	46.4
		0.16049	46.3
		0.16059	46.17
		0.16069	46.07
		0.16079	45.95
		0.16089	45.84
		0.16099	45.73
		0.16109	45.62
		0.16119	45.51
		0.16129	45.4
		0.16139	45.29
		0.16149	45.18
		0.16159	45.06
		0.16169	44.95
		0.16179	44.84
		0.16189	44.74
		0.16199	44.63
		0.16209	44.51
		0.16219	44.4
		0.16229	44.3
		0.16239	44.19
		0.16249	44.08
		0.16259	43.98
		0.16269	43.87
		0.16279	43.76
		0.16289	43.65
		0.16299	43.55
		0.16309	43.45
		0.16319	43.34
		0.16329	43.23
		0.16339	43.12
		0.16349	43.02
		0.16359	42.91
		0.16369	42.82
		0.16379	42.71
		0.16389	42.6
		0.16399	42.5
		0.16409	42.4
		0.16419	42.29
		0.16429	42.19
		0.16439	42.08
		0.16449	41.98
		0.16459	41.88
		0.16469	41.79
		0.16479	41.68
		0.16489	41.58
		0.16499	41.47
		0.16509	41.37
		0.16519	41.28
		0.16529	41.17
		0.16539	41.07
		0.16549	40.98
		0.16559	40.87
		0.16569	40.78
		0.16579	40.68
		0.16589	40.58
		0.16599	40.47
		0.16609	40.37
		0.16619	40.28
		0.16629	40.18
		0.16639	40.08
		0.16649	39.99
		0.16659	39.89
		0.16669	39.79
		0.16679	39.7
		0.16689	39.6
		0.16699	39.5
		0.16709	39.4
		0.16719	39.31
		0.16729	39.21
		0.16739	39.12
		0.16749	39.02
		0.16759	38.93
		0.16769	38.84
		0.16779	38.74
		0.16789	38.64
		0.16799	38.55
		0.16809	38.46
		0.16819	38.36
		0.16829	38.27
		0.16839	38.18
		0.16849	38.09
		0.16859	37.99
		0.16869	37.9
		0.16879	37.81
		0.16889	37.72
		0.16899	37.63
		0.16909	37.54
		0.16919	37.45
		0.16929	37.36
		0.16939	37.26
		0.16949	37.17
		0.16959	37.07
		0.16969	36.99
		0.16979	36.91
		0.16989	36.81
		0.16999	36.72
		0.17009	36.64
		0.17019	36.54
		0.17029	36.45
		0.17039	36.37
		0.17049	36.28
		0.17059	36.18
		0.17069	36.1
		0.17079	36.02
		0.17089	35.93
		0.17099	35.84
		0.17109	35.75
		0.17119	35.67
		0.17129	35.59
		0.17139	35.5
		0.17149	35.41
		0.17159	35.32
		0.17169	35.24
		0.17179	35.16
		0.17189	35.07
		0.17199	34.98
		0.17209	34.89
		0.17219	34.81
		0.17229	34.73
		0.17239	34.64
		0.17249	34.56
		0.17259	34.48
		0.17269	34.39
		0.17279	34.31
		0.17289	34.23
		0.17299	34.14
		0.17309	34.06
		0.17319	33.98
		0.17329	33.9
		0.17339	33.81
		0.17349	33.74
		0.17359	33.65
		0.17369	33.56
		0.17379	33.49
		0.17389	33.4
		0.17399	33.33
		0.17409	33.24
		0.17419	33.17
		0.17429	33.08
		0.17439	33.01
		0.17449	32.92
		0.17459	32.84
		0.17469	32.77
		0.17479	32.69
		0.17489	32.61
		0.17499	32.53
		0.17509	32.45
		0.17519	32.37
		0.17529	32.3
		0.17539	32.21
		0.17549	32.13
		0.17559	32.06
		0.17569	31.98
		0.17579	31.9
		0.17589	31.83
		0.17599	31.75
		0.17609	31.67
		0.17619	31.6
		0.17629	31.52
		0.17639	31.45
		0.17649	31.37
		0.17659	31.3
		0.17669	31.21
		0.17679	31.13
		0.17689	31.06
		0.17699	30.98
		0.17709	30.92
		0.17719	30.84
		0.17729	30.77
		0.17739	30.69
		0.17749	30.62
		0.17759	30.55
		0.17769	30.47
		0.17779	30.4
		0.17789	30.32
		0.17799	30.26
		0.17809	30.18
		0.17819	30.11
		0.17829	30.03
		0.17839	29.97
		0.17849	29.89
		0.17859	29.82
		0.17869	29.74
		0.17879	29.68
		0.17889	29.6
		0.17899	29.52
		0.17909	29.46
		0.17919	29.39
		0.17929	29.32
		0.17939	29.25
		0.17949	29.18
		0.17959	29.11
		0.17969	29.03
		0.17979	28.97
		0.17989	28.89
		0.17999	28.83
		0.18009	28.75
		0.18019	28.69
		0.18029	28.62
		0.18039	28.55
		0.18049	28.48
		0.18059	28.4
		0.18069	28.34
		0.18079	28.28
		0.18089	28.21
		0.18099	28.14
		0.18109	28.07
		0.18119	28
		0.18129	27.93
		0.18139	27.87
		0.18149	27.8
		0.18159	27.73
		0.18169	27.67
		0.18179	27.6
		0.18189	27.54
		0.18199	27.47
		0.18209	27.4
		0.18219	27.33
		0.18229	27.26
		0.18239	27.21
		0.18249	27.14
		0.18259	27.07
		0.18269	27.01
		0.18279	26.94
		0.18289	26.88
		0.18299	26.82
		0.18309	26.75
		0.18319	26.69
		0.18329	26.62
		0.18339	26.56
		0.18349	26.5
		0.18359	26.43
		0.18369	26.36
		0.18379	26.3
		0.18389	26.25
		0.18399	26.18
		0.18409	26.12
		0.18419	26.06
		0.18429	25.99
		0.18439	25.93
		0.18449	25.87
		0.18459	25.81
		0.18469	25.74
		0.18479	25.68
		0.18489	25.63
		0.18499	25.56
		0.18509	25.5
		0.18519	25.43
		0.18529	25.38
		0.18539	25.31
		0.18549	25.26
		0.18559	25.2
		0.18569	25.13
		0.18579	25.07
		0.18589	25.01
		0.18599	24.95
		0.18609	24.89
		0.18619	24.83
		0.18629	24.78
		0.18639	24.71
		0.18649	24.66
		0.18659	24.6
		0.18669	24.54
		0.18679	24.47
		0.18689	24.42
		0.18699	24.36
		0.18709	24.31
		0.18719	24.25
		0.18729	24.18
		0.18739	24.13
		0.18749	24.07
		0.18759	24.02
		0.18769	23.96
		0.18779	23.89
		0.18789	23.84
		0.18799	23.79
		0.18809	23.74
		0.18819	23.67
		0.18829	23.61
		0.18839	23.56
		0.18849	23.5
		0.18859	23.45
		0.18869	23.39
		0.18879	23.34
		0.18889	23.28
		0.18899	23.23
		0.18909	23.17
		0.18919	23.11
		0.18929	23.06
		0.18939	23
		0.18949	22.95
		0.18959	22.89
		0.18969	22.84
		0.18979	22.79
		0.18989	22.74
		0.18999	22.68
		0.19009	22.63
		0.19019	22.56
		0.19029	22.51
		0.19039	22.45
		0.19049	22.4
		0.19059	22.36
		0.19069	22.31
		0.19079	22.25
		0.19089	22.2
		0.19099	22.14
		0.19109	22.09
		0.19119	22.03
		0.19129	21.98
		0.19139	21.93
		0.19149	21.88
		0.19159	21.83
		0.19169	21.78
		0.19179	21.73
		0.19189	21.67
		0.19199	21.62
		0.19209	21.56
		0.19219	21.52
		0.19229	21.46
		0.19239	21.41
		0.19249	21.36
		0.19259	21.31
		0.19269	21.26
		0.19279	21.21
		0.19289	21.17
		0.19299	21.12
		0.19309	21.06
		0.19319	21.02
		0.19329	20.96
		0.19339	20.91
		0.19349	20.87
		0.19359	20.81
		0.19369	20.76
		0.19379	20.71
		0.19389	20.66
		0.19399	20.62
		0.19409	20.56
		0.19419	20.52
		0.19429	20.47
		0.19439	20.42
		0.19449	20.37
		0.19459	20.33
		0.19469	20.27
		0.19479	20.23
		0.19489	20.17
		0.19499	20.13
		0.19509	20.08
		0.19519	20.04
		0.19529	19.98
		0.19539	19.94
		0.19549	19.9
		0.19559	19.84
		0.19569	19.8
		0.19579	19.76
		0.19589	19.7
		0.19599	19.66
		0.19609	19.61
		0.19619	19.56
		0.19629	19.52
		0.19639	19.48
		0.19649	19.42
		0.19659	19.38
		0.19669	19.34
		0.19679	19.29
		0.19689	19.24
		0.19699	19.2
		0.19709	19.16
		0.19719	19.12
		0.19729	19.06
		0.19739	19.02
		0.19749	18.98
		0.19759	18.93
		0.19769	18.88
		0.19779	18.83
		0.19789	18.79
		0.19799	18.75
		0.19809	18.7
		0.19819	18.66
		0.19829	18.62
		0.19839	18.58
		0.19849	18.54
		0.19859	18.49
		0.19869	18.45
		0.19879	18.4
		0.19889	18.35
		0.19899	18.31
		0.19909	18.26
		0.19919	18.22
		0.19929	18.18
		0.19939	18.79
		0.19949	20.17
		0.19959	21.55
[truncated: 4,990 more rows]

## Sheet: Fig. 3d
Time	Current (a. u.)
20	50.06	101.15	171.33	249.37
40	78.77	116.36	189.3	241.16
60	83.99	127.99	196.64	235.46
80	57.2	138.46	180.98	245.86
100	51.79	112.52	179.67	237.96
120	40.87	97.78	178.97	233.2
140	40.45	91.7	174.95	245.66
160	50.79	112.62	169.43	244.5
180	28.12	125.54	169.07	234.64
200	54.69	132.55	195.68	233.2
220	32.97	129.97	198.56	248.55
240	17.44	113.13	190.01	238.67
260	10.15	132.13	177.95	233.94
280	45.64	121.97	179.76	248.45
300	22.72	135.31	176.6	239.81
320	16.63	139.6	168.32	235.83
340	12.71	117.95	167.45	249.28
360	42.29	134.64	191.69	240.29
380	20.58	140.77	202.92	234.16
400	14.3	143.39	182.1	232.35
420	11.86	109.4	170.19	248.6
440	5.78	137.65	169.41	239.53
460	38.57	144.67	166.81	232.09
480	24.24	112.38	165.75	251.23
500	14.5	100.63	175.35	240.12
520	12.2	90.56	192.85	234.42
540	7.92	96.16	196.96	249.73
560	10.03	122.07	183.19	240.28
580	4.78	107.7	171.36	235.2
600	33.45	96.11	171.34	233.61
620	28.68	90.92	169.23	250.13

[truncated: 13 more sheets: Fig. 3f, Fig. 4d, Fig. 4e, Fig. 5e, Fig. S2, Fig. S3, Fig. S4, Fig. S5b, Fig. S5c, Fig. S7, Fig. S8, Fig. S9, Fig. S10]
